# Supplementary material for: Bis(2,2′-bipyridyl-κ2 N,N′)(sulfato-κ2 O,O′)nickel(II) 2.5-hydrate
Source: Acta Crystallogr Sect E Struct Rep Online. 2013 May 31;69(Pt 6):m347–8. doi: 10.1107/S1600536813014219 (PMC3684905; doi:10.1107/S1600536813014219)
Supplement: Supplementary file 1 [file e-69-0m347-sup1.cif]

##############################################################################
#                                                                            #
# This CIF contains the data in a paper accepted for publication in          #
# Acta Crystallographica Section E. It conforms to the requirements of       #
# Notes for Authors for Acta Crystallographica Section E, and has been       #
# peer reviewed under the auspices of the IUCr Commission on Journals.       #
#                                                                            #
# Full details of the Crystallographic Information File format               #
# are given in the paper "The Crystallographic Information File (CIF):       #
# a New Standard Archive File for Crystallography" by S. R. Hall, F. H.      #
# Allen and I. D. Brown [Acta Cryst. (1991), A47, 655-685].                  #
#                                                                            #
# The current version of the core CIF dictionary is obtainable from          #
# ftp://ftp.iucr.org/pub/cif_core.dic.                                       #
#                                                                            #
# Software is freely available for graphical display of the structure(s)     #
# in this CIF. For information consult the CIF software page                 #
# http://www.iucr.org/resources/cif/software.                                #
#                                                                            #
# This file may be used for bona fide research purposes within the           #
# scientific community so long as proper attribution is given to the journal # 
# article from which it was obtained.                                        #
#                                                                            #
##############################################################################
data_I
_audit_creation_method     SHELXL-97
_chemical_name_systematic
;\
Bis(2,2'-bipyridyl-\k^2^<i>N</i>,<i>N</i>')(sulfato-\
\k^2^<i>O</i>,<i>O</i>')nickel(II) 2.5-hydrate
;
_chemical_name_common     ?
_chemical_formula_moiety     'C20 H16 N4 Ni O4 S, 2.5(H2 O)'
_chemical_formula_sum     'C20 H21 N4 Ni1 O6.5 S1'
_chemical_formula_iupac     '[Ni (S O4) (C10 H8 N2)2], 2.5H2 O'
_chemical_formula_weight     512.18
_chemical_melting_point     ?
_symmetry_cell_setting     triclinic
_symmetry_space_group_name_H-M     'P -1'
_symmetry_space_group_name_Hall     '-P 1'
loop_
    _symmetry_equiv_pos_as_xyz
    'x, y, z'
    '-x, -y, -z'
_cell_length_a     10.045(2)
_cell_length_b     10.393(2)
_cell_length_c     11.028(2)
_cell_angle_alpha     99.42(3)
_cell_angle_beta     101.97(3)
_cell_angle_gamma     98.56(3)
_cell_volume     1091.0(4)
_cell_formula_units_Z     2
_cell_measurement_reflns_used     1565
_cell_measurement_theta_min     2.95
_cell_measurement_theta_max     25.48
_cell_measurement_temperature     293(2)
_exptl_crystal_description     block
_exptl_crystal_colour     blue
_exptl_crystal_size_max     0.32
_exptl_crystal_size_mid     0.22
_exptl_crystal_size_min     0.11
_exptl_crystal_density_diffrn     1.559
_exptl_crystal_density_meas     ?
_exptl_crystal_density_method     'not measured'
_exptl_crystal_F_000     530
_exptl_absorpt_coefficient_mu     1.033
_exptl_absorpt_correction_type     psi-scan
_exptl_absorpt_process_details     '(North <i>et al.</i>, 1968)'
_exptl_absorpt_correction_T_min     0.7648
_exptl_absorpt_correction_T_max     0.8974
_exptl_special_details
;
The H~2~O H atoms of the solvate water molecules were located from the
difference Fourier map but constrained to ride on their parent atom, with
<i>U</i>~iso~ = 1.5 <i>U</i>~eq~(parent atom). One of the solvate water
molecule was included into refinement with the occupancy factor of 0.5 (as an
attempt to refine it with free variation of the occupancy factor resulted in
its value of 1/2, and as O3W forms an H-bond with the tranlsational O3W water
molecule through the hydrogen atom H1W3 which limits the occupancy of the
latter by 1/2). The C---H atoms were positioned geometrically and refined as
riding atoms, with C---H = 0.93 and <i>U</i>~iso~ = 1.2<i>U</i>~eq~(parent
atom).
;
_diffrn_ambient_temperature     293(2)
_diffrn_radiation_type     MoK\a
_diffrn_radiation_wavelength     0.71073
_diffrn_radiation_source     'fine-focus sealed tube'
_diffrn_radiation_monochromator     'horizontally mounted graphite crystal'
_diffrn_measurement_device_type     'Enraf--Nonius CAD-4'
_diffrn_measurement_device     'Enraf--Nonius CAD-4'
_diffrn_measurement_method     'profile data from omega/2theta scans'
_diffrn_detector_area_resol_mean     9
_diffrn_reflns_number     3228
_diffrn_reflns_av_R_equivalents     0.0298
_diffrn_reflns_av_sigmaI/netI     0.0347
_diffrn_reflns_theta_min     1.93
_diffrn_reflns_theta_max     26.11
_diffrn_reflns_theta_full     25.00
_diffrn_measured_fraction_theta_max     0.696
_diffrn_measured_fraction_theta_full     0.986
_diffrn_reflns_limit_h_min     0
_diffrn_reflns_limit_h_max     12
_diffrn_reflns_limit_k_min     -12
_diffrn_reflns_limit_k_max     12
_diffrn_reflns_limit_l_min     -12
_diffrn_reflns_limit_l_max     12
_diffrn_standards_number     3
_diffrn_standards_interval_count     100
_diffrn_standards_interval_time     ?
_diffrn_standards_decay_%     2
_refine_special_details
;
Refinement of <i>F</i>^2^ against ALL reflections. The weighted <i>R</i>-factor
<i>wR</i> and goodness of fit <i>S</i> are based on <i>F</i>^2^, conventional
<i>R</i>-factors <i>R</i> are based on <i>F</i>, with <i>F</i> set to zero for
negative <i>F</i>^2^. The threshold expression of <i>F</i>^2^ >
\s(<i>F</i>^2^) is used only for calculating <i>R</i>-factors(gt) <i>etc</i>.
and is not relevant to the choice of reflections for refinement.
<i>R</i>-factors based on <i>F</i>^2^ are statistically about twice as large
as those based on <i>F</i>, and <i>R</i>- factors based on ALL data will be
even larger.
;
_reflns_number_total     3021
_reflns_number_gt     2527
_reflns_threshold_expression     I>2\s(I)
_refine_ls_structure_factor_coef     Fsqd
_refine_ls_matrix_type     full
_refine_ls_R_factor_all     0.0561
_refine_ls_R_factor_gt     0.0423
_refine_ls_wR_factor_gt     0.1157
_refine_ls_wR_factor_ref     0.1242
_refine_ls_goodness_of_fit_ref     1.070
_refine_ls_restrained_S_all     1.075
_refine_ls_number_reflns     3021
_refine_ls_number_parameters     301
_refine_ls_number_restraints     12
_refine_ls_hydrogen_treatment     constr
_refine_ls_weighting_scheme     calc
_refine_ls_weighting_details
         'calc w=1/[\s^2^(Fo^2^)+(0.0784P)^2^+0.7731P] where P=(Fo^2^+2Fc^2^)/3'
_atom_sites_solution_hydrogens     geom
_atom_sites_solution_primary     direct
_atom_sites_solution_secondary     difmap
_refine_ls_shift/su_max     0.000
_refine_ls_shift/su_mean     0.000
_refine_diff_density_max     0.755
_refine_diff_density_min     -0.442
_refine_ls_extinction_method     none
_refine_ls_extinction_coef     ?
loop_
    _atom_type_symbol
    _atom_type_description
    _atom_type_scat_dispersion_real
    _atom_type_scat_dispersion_imag
    _atom_type_scat_source
    'C' 'C' 0.0033 0.0016
                         'International Tables Vol C Tables 4.2.6.8 and 6.1.1.4'
    'H' 'H' 0.0000 0.0000
                         'International Tables Vol C Tables 4.2.6.8 and 6.1.1.4'
    'N' 'N' 0.0061 0.0033
                         'International Tables Vol C Tables 4.2.6.8 and 6.1.1.4'
    'O' 'O' 0.0106 0.0060
                         'International Tables Vol C Tables 4.2.6.8 and 6.1.1.4'
    'S' 'S' 0.1246 0.1234
                         'International Tables Vol C Tables 4.2.6.8 and 6.1.1.4'
    'Ni' 'Ni' 0.3393 1.1124
                         'International Tables Vol C Tables 4.2.6.8 and 6.1.1.4'
_computing_data_collection     'CAD-4 EXPRESS (Enraf--Nonius, 1994)'
_computing_cell_refinement     'CAD-4 EXPRESS (Enraf--Nonius, 1994)'
_computing_data_reduction     'XCAD4 (Harms & Wocadlo, 1995)'
_computing_structure_solution     'SIR2004 (Burla <i>et al.</i>, 2005)'
_computing_structure_refinement     'SHELXL97 (Sheldrick, 2008)'
_computing_molecular_graphics     'DIAMOND (Brandenburg, 2009)'
_computing_publication_material     'SHELXL97 (Sheldrick, 2008)'
loop_
    _atom_site_type_symbol
    _atom_site_label
    _atom_site_fract_x
    _atom_site_fract_y
    _atom_site_fract_z
    _atom_site_U_iso_or_equiv
    _atom_site_adp_type
    _atom_site_calc_flag
    _atom_site_refinement_flags
    _atom_site_occupancy
    _atom_site_symmetry_multiplicity
    _atom_site_disorder_assembly
    _atom_site_disorder_group
    S S1 0.05920(10) 0.23826(10) 0.38907(9) 0.0340(3) Uani d . 1 1 . .
    Ni Ni1 0.23116(5) 0.29554(5) 0.24003(4) 0.0288(2) Uani d . 1 1 . .
    O O1 0.2111(3) 0.2317(3) 0.4097(2) 0.0345(6) Uani d . 1 1 . .
    O O2 0.0295(3) 0.2855(3) 0.2672(2) 0.0342(6) Uani d . 1 1 . .
    O O3 0.0352(3) 0.3311(3) 0.4914(3) 0.0478(8) Uani d . 1 1 . .
    O O4 -0.0214(3) 0.1049(3) 0.3732(3) 0.0548(9) Uani d . 1 1 . .
    O O1W 0.7471(4) -0.0268(4) 0.4408(4) 0.0751(11) Uani d . 1 1 . .
    H H1W1 0.7839 -0.0894 0.4895 0.113 Uiso d R 1 1 . .
    H H2W1 0.8304 0.0141 0.4490 0.113 Uiso d R 1 1 . .
    O O2W 0.5607(10) -0.0896(10) 0.2062(10) 0.225(4) Uani d U 1 1 . .
    H H1W2 0.5395 -0.1799 0.1620 0.337 Uiso d R 1 1 . .
    H H2W2 0.6204 -0.0800 0.2757 0.337 Uiso d R 1 1 . .
    O O3W 0.482(2) 0.631(2) 0.0491(18) 0.237(9) Uani d PU 0.50 1 . .
    H H1W3 0.5088 0.5500 0.0081 0.356 Uiso d PR 0.50 1 . .
    H H2W3 0.4120 0.6030 0.0716 0.356 Uiso d PR 0.50 1 . .
    N N1 0.1856(3) 0.3201(3) 0.0539(3) 0.0354(8) Uani d . 1 1 . .
    N N2 0.2016(3) 0.1024(3) 0.1437(3) 0.0324(7) Uani d . 1 1 . .
    N N3 0.2837(3) 0.4950(3) 0.3228(3) 0.0300(7) Uani d . 1 1 . .
    N N4 0.4444(3) 0.3267(3) 0.2655(3) 0.0312(7) Uani d . 1 1 . .
    C C1 0.1708(5) 0.4330(4) 0.0137(4) 0.0459(11) Uani d . 1 1 . .
    H H1 0.1829 0.5105 0.0737 0.055 Uiso calc R 1 1 . .
    C C2 0.1387(6) 0.4396(5) -0.1111(4) 0.0542(13) Uani d . 1 1 . .
    H H2 0.1279 0.5198 -0.1353 0.065 Uiso calc R 1 1 . .
    C C3 0.1227(5) 0.3263(5) -0.2006(4) 0.0475(11) Uani d . 1 1 . .
    H H3 0.1034 0.3288 -0.2862 0.057 Uiso calc R 1 1 . .
    C C4 0.1356(5) 0.2089(4) -0.1611(4) 0.0410(10) Uani d . 1 1 . .
    H H4 0.1237 0.1306 -0.2201 0.049 Uiso calc R 1 1 . .
    C C5 0.1663(4) 0.2082(4) -0.0339(4) 0.0324(9) Uani d . 1 1 . .
    C C6 0.1766(4) 0.0860(4) 0.0172(4) 0.0313(9) Uani d . 1 1 . .
    C C7 0.1606(5) -0.0371(4) -0.0592(4) 0.0418(10) Uani d . 1 1 . .
    H H7 0.1424 -0.0468 -0.1467 0.050 Uiso calc R 1 1 . .
    C C8 0.1722(5) -0.1456(4) -0.0033(4) 0.0495(12) Uani d . 1 1 . .
    H H8 0.1614 -0.2296 -0.0530 0.059 Uiso calc R 1 1 . .
    C C9 0.1998(5) -0.1289(4) 0.1260(4) 0.0465(11) Uani d . 1 1 . .
    H H9 0.2099 -0.2007 0.1653 0.056 Uiso calc R 1 1 . .
    C C10 0.2123(5) -0.0038(4) 0.1963(4) 0.0416(10) Uani d . 1 1 . .
    H H10 0.2288 0.0074 0.2838 0.050 Uiso calc R 1 1 . .
    C C11 0.1965(4) 0.5742(4) 0.3500(4) 0.0359(9) Uani d . 1 1 . .
    H H11 0.1029 0.5374 0.3345 0.043 Uiso calc R 1 1 . .
    C C12 0.2385(4) 0.7071(4) 0.3996(4) 0.0401(10) Uani d . 1 1 . .
    H H12 0.1745 0.7595 0.4164 0.048 Uiso calc R 1 1 . .
    C C13 0.3771(5) 0.7620(4) 0.4242(4) 0.0471(11) Uani d . 1 1 . .
    H H13 0.4081 0.8525 0.4566 0.057 Uiso calc R 1 1 . .
    C C14 0.4694(5) 0.6806(4) 0.3999(4) 0.0447(11) Uani d . 1 1 . .
    H H14 0.5638 0.7152 0.4174 0.054 Uiso calc R 1 1 . .
    C C15 0.4197(4) 0.5473(4) 0.3494(3) 0.0327(9) Uani d . 1 1 . .
    C C16 0.5110(4) 0.4517(4) 0.3221(3) 0.0327(9) Uani d . 1 1 . .
    C C17 0.6536(4) 0.4860(4) 0.3560(4) 0.0398(10) Uani d . 1 1 . .
    H H17 0.6972 0.5725 0.3954 0.048 Uiso calc R 1 1 . .
    C C18 0.7305(5) 0.3903(5) 0.3306(4) 0.0470(11) Uani d . 1 1 . .
    H H18 0.8268 0.4114 0.3538 0.056 Uiso calc R 1 1 . .
    C C19 0.6657(5) 0.2657(5) 0.2719(4) 0.0494(12) Uani d . 1 1 . .
    H H19 0.7163 0.2004 0.2526 0.059 Uiso calc R 1 1 . .
    C C20 0.5228(4) 0.2372(4) 0.2410(4) 0.0421(10) Uani d . 1 1 . .
    H H20 0.4787 0.1510 0.2010 0.051 Uiso calc R 1 1 . .
loop_
    _atom_site_aniso_label
    _atom_site_aniso_U_11
    _atom_site_aniso_U_22
    _atom_site_aniso_U_33
    _atom_site_aniso_U_12
    _atom_site_aniso_U_13
    _atom_site_aniso_U_23
    S1 0.0296(6) 0.0366(6) 0.0294(5) -0.0008(4) 0.0026(4) 0.0003(4)
    Ni1 0.0278(3) 0.0261(3) 0.0256(3) -0.0002(2) 0.0010(2) -0.0033(2)
    O1 0.0318(15) 0.0384(15) 0.0293(14) 0.0058(12) 0.0018(12) 0.0038(12)
    O2 0.0278(14) 0.0357(15) 0.0313(15) 0.0009(12) -0.0034(12) 0.0026(12)
    O3 0.0407(17) 0.063(2) 0.0349(16) 0.0123(15) 0.0082(13) -0.0041(14)
    O4 0.053(2) 0.0452(18) 0.056(2) -0.0144(15) 0.0058(16) 0.0120(16)
    O1W 0.065(2) 0.064(2) 0.103(3) 0.0146(19) 0.017(2) 0.036(2)
    O2W 0.204(7) 0.213(7) 0.244(8) 0.038(6) 0.016(6) 0.058(6)
    O3W 0.237(12) 0.248(12) 0.222(12) 0.012(9) 0.059(9) 0.057(9)
    N1 0.0380(19) 0.0312(18) 0.0312(18) 0.0005(15) 0.0042(15) 0.0007(15)
    N2 0.0331(18) 0.0304(17) 0.0281(18) 0.0024(14) 0.0015(14) 0.0006(14)
    N3 0.0271(18) 0.0314(17) 0.0264(17) 0.0023(14) 0.0018(14) 0.0000(13)
    N4 0.0309(17) 0.0341(18) 0.0252(16) 0.0058(15) 0.0036(14) 0.0012(14)
    C1 0.061(3) 0.036(2) 0.037(2) 0.006(2) 0.005(2) 0.0060(19)
    C2 0.078(4) 0.039(3) 0.045(3) 0.011(2) 0.011(3) 0.012(2)
    C3 0.054(3) 0.056(3) 0.031(2) 0.007(2) 0.007(2) 0.012(2)
    C4 0.047(3) 0.040(2) 0.029(2) 0.004(2) 0.0042(19) -0.0028(18)
    C5 0.030(2) 0.033(2) 0.029(2) 0.0028(17) 0.0041(17) -0.0027(17)
    C6 0.026(2) 0.033(2) 0.030(2) 0.0015(17) 0.0029(16) -0.0012(17)
    C7 0.047(3) 0.039(2) 0.031(2) 0.006(2) 0.0030(19) -0.0060(18)
    C8 0.060(3) 0.029(2) 0.049(3) 0.002(2) 0.005(2) -0.005(2)
    C9 0.057(3) 0.031(2) 0.047(3) 0.005(2) 0.006(2) 0.003(2)
    C10 0.046(3) 0.039(2) 0.035(2) 0.004(2) 0.0043(19) 0.0034(19)
    C11 0.031(2) 0.036(2) 0.037(2) 0.0028(18) 0.0057(18) 0.0021(18)
    C12 0.045(3) 0.032(2) 0.041(2) 0.012(2) 0.009(2) 0.0012(18)
    C13 0.054(3) 0.031(2) 0.046(3) 0.000(2) 0.003(2) -0.0045(19)
    C14 0.037(2) 0.036(2) 0.046(3) -0.009(2) -0.001(2) -0.004(2)
    C15 0.034(2) 0.035(2) 0.025(2) 0.0027(18) 0.0016(17) 0.0051(17)
    C16 0.030(2) 0.040(2) 0.0235(19) -0.0003(18) 0.0037(16) 0.0041(17)
    C17 0.028(2) 0.048(3) 0.038(2) 0.0006(19) 0.0021(18) 0.007(2)
    C18 0.029(2) 0.065(3) 0.047(3) 0.009(2) 0.007(2) 0.015(2)
    C19 0.041(3) 0.063(3) 0.047(3) 0.021(2) 0.011(2) 0.005(2)
    C20 0.038(2) 0.038(2) 0.046(3) 0.008(2) 0.008(2) -0.004(2)
_geom_special_details
;
All e.s.d.'s (except the e.s.d. in the dihedral angle between two l.s. planes)
are estimated using the full covariance matrix. The cell e.s.d.'s are taken
into account individually in the estimation of e.s.d.'s in distances, angles
and torsion angles; correlations between e.s.d.'s in cell parameters are only
used when they are defined by crystal symmetry. An approximate (isotropic)
treatment of cell e.s.d.'s is used for estimating e.s.d.'s involving l.s.
planes.
;
loop_
    _geom_bond_atom_site_label_1
    _geom_bond_atom_site_label_2
    _geom_bond_site_symmetry_2
    _geom_bond_distance
    _geom_bond_publ_flag
    S1 O3 . 1.445(3) ?
    S1 O4 . 1.461(3) ?
    S1 O2 . 1.493(3) ?
    S1 O1 . 1.509(3) ?
    S1 Ni1 . 2.6892(13) ?
    Ni1 N2 . 2.059(3) ?
    Ni1 N3 . 2.065(3) ?
    Ni1 N4 . 2.070(3) ?
    Ni1 N1 . 2.075(3) ?
    Ni1 O2 . 2.098(3) ?
    Ni1 O1 . 2.123(3) ?
    O1W H1W1 . 0.9753 ?
    O1W H2W1 . 0.8603 ?
    O2W H1W2 . 0.9549 ?
    O2W H2W2 . 0.8500 ?
    O3W H1W3 . 0.9888 ?
    O3W H2W3 . 0.8245 ?
    N1 C1 . 1.338(5) ?
    N1 C5 . 1.347(5) ?
    N2 C10 . 1.335(5) ?
    N2 C6 . 1.342(5) ?
    N3 C11 . 1.334(5) ?
    N3 C15 . 1.345(5) ?
    N4 C20 . 1.335(5) ?
    N4 C16 . 1.352(5) ?
    C1 C2 . 1.362(6) ?
    C1 H1 . 0.9300 ?
    C2 C3 . 1.372(7) ?
    C2 H2 . 0.9300 ?
    C3 C4 . 1.376(6) ?
    C3 H3 . 0.9300 ?
    C4 C5 . 1.374(6) ?
    C4 H4 . 0.9300 ?
    C5 C6 . 1.480(6) ?
    C6 C7 . 1.380(6) ?
    C7 C8 . 1.379(6) ?
    C7 H7 . 0.9300 ?
    C8 C9 . 1.372(6) ?
    C8 H8 . 0.9300 ?
    C9 C10 . 1.374(6) ?
    C9 H9 . 0.9300 ?
    C10 H10 . 0.9300 ?
    C11 C12 . 1.367(6) ?
    C11 H11 . 0.9300 ?
    C12 C13 . 1.376(6) ?
    C12 H12 . 0.9300 ?
    C13 C14 . 1.382(6) ?
    C13 H13 . 0.9300 ?
    C14 C15 . 1.380(6) ?
    C14 H14 . 0.9300 ?
    C15 C16 . 1.485(6) ?
    C16 C17 . 1.379(6) ?
    C17 C18 . 1.375(6) ?
    C17 H17 . 0.9300 ?
    C18 C19 . 1.349(7) ?
    C18 H18 . 0.9300 ?
    C19 C20 . 1.379(6) ?
    C19 H19 . 0.9300 ?
    C20 H20 . 0.9300 ?
loop_
    _geom_angle_atom_site_label_1
    _geom_angle_atom_site_label_2
    _geom_angle_atom_site_label_3
    _geom_angle_site_symmetry_1
    _geom_angle_site_symmetry_3
    _geom_angle
    _geom_angle_publ_flag
    O3 S1 O4 . . 112.5(2) ?
    O3 S1 O2 . . 111.38(18) ?
    O4 S1 O2 . . 109.64(17) ?
    O3 S1 O1 . . 110.62(17) ?
    O4 S1 O1 . . 109.38(18) ?
    O2 S1 O1 . . 102.89(16) ?
    O3 S1 Ni1 . . 125.58(14) ?
    O4 S1 Ni1 . . 121.92(15) ?
    O2 S1 Ni1 . . 50.95(11) ?
    O1 S1 Ni1 . . 51.94(11) ?
    N2 Ni1 N3 . . 171.54(12) ?
    N2 Ni1 N4 . . 93.94(13) ?
    N3 Ni1 N4 . . 79.32(13) ?
    N2 Ni1 N1 . . 78.92(13) ?
    N3 Ni1 N1 . . 96.65(13) ?
    N4 Ni1 N1 . . 96.66(13) ?
    N2 Ni1 O2 . . 96.16(12) ?
    N3 Ni1 O2 . . 91.51(12) ?
    N4 Ni1 O2 . . 164.38(11) ?
    N1 Ni1 O2 . . 96.95(12) ?
    N2 Ni1 O1 . . 91.50(12) ?
    N3 Ni1 O1 . . 94.73(12) ?
    N4 Ni1 O1 . . 100.34(12) ?
    N1 Ni1 O1 . . 161.03(12) ?
    O2 Ni1 O1 . . 67.57(10) ?
    N2 Ni1 S1 . . 94.37(10) ?
    N3 Ni1 S1 . . 93.99(9) ?
    N4 Ni1 S1 . . 133.72(9) ?
    N1 Ni1 S1 . . 129.62(10) ?
    O2 Ni1 S1 . . 33.54(7) ?
    O1 Ni1 S1 . . 34.03(7) ?
    S1 O1 Ni1 . . 94.03(13) ?
    S1 O2 Ni1 . . 95.51(13) ?
    H1W1 O1W H2W1 . . 89.2 ?
    H1W2 O2W H2W2 . . 110.8 ?
    H1W3 O3W H2W3 . . 104.2 ?
    C1 N1 C5 . . 118.0(4) ?
    C1 N1 Ni1 . . 127.0(3) ?
    C5 N1 Ni1 . . 115.0(3) ?
    C10 N2 C6 . . 118.7(3) ?
    C10 N2 Ni1 . . 125.8(3) ?
    C6 N2 Ni1 . . 115.4(3) ?
    C11 N3 C15 . . 118.5(3) ?
    C11 N3 Ni1 . . 126.4(3) ?
    C15 N3 Ni1 . . 115.1(3) ?
    C20 N4 C16 . . 117.1(3) ?
    C20 N4 Ni1 . . 127.9(3) ?
    C16 N4 Ni1 . . 114.8(3) ?
    N1 C1 C2 . . 123.0(4) ?
    N1 C1 H1 . . 118.5 ?
    C2 C1 H1 . . 118.5 ?
    C1 C2 C3 . . 119.1(4) ?
    C1 C2 H2 . . 120.5 ?
    C3 C2 H2 . . 120.5 ?
    C2 C3 C4 . . 118.7(4) ?
    C2 C3 H3 . . 120.6 ?
    C4 C3 H3 . . 120.6 ?
    C5 C4 C3 . . 119.5(4) ?
    C5 C4 H4 . . 120.3 ?
    C3 C4 H4 . . 120.3 ?
    N1 C5 C4 . . 121.7(4) ?
    N1 C5 C6 . . 115.0(3) ?
    C4 C5 C6 . . 123.3(4) ?
    N2 C6 C7 . . 121.8(4) ?
    N2 C6 C5 . . 115.5(3) ?
    C7 C6 C5 . . 122.7(4) ?
    C8 C7 C6 . . 118.7(4) ?
    C8 C7 H7 . . 120.6 ?
    C6 C7 H7 . . 120.6 ?
    C9 C8 C7 . . 119.6(4) ?
    C9 C8 H8 . . 120.2 ?
    C7 C8 H8 . . 120.2 ?
    C8 C9 C10 . . 118.6(4) ?
    C8 C9 H9 . . 120.7 ?
    C10 C9 H9 . . 120.7 ?
    N2 C10 C9 . . 122.6(4) ?
    N2 C10 H10 . . 118.7 ?
    C9 C10 H10 . . 118.7 ?
    N3 C11 C12 . . 123.0(4) ?
    N3 C11 H11 . . 118.5 ?
    C12 C11 H11 . . 118.5 ?
    C11 C12 C13 . . 118.9(4) ?
    C11 C12 H12 . . 120.6 ?
    C13 C12 H12 . . 120.6 ?
    C12 C13 C14 . . 118.9(4) ?
    C12 C13 H13 . . 120.5 ?
    C14 C13 H13 . . 120.5 ?
    C15 C14 C13 . . 119.1(4) ?
    C15 C14 H14 . . 120.4 ?
    C13 C14 H14 . . 120.4 ?
    N3 C15 C14 . . 121.6(4) ?
    N3 C15 C16 . . 115.4(3) ?
    C14 C15 C16 . . 123.0(4) ?
    N4 C16 C17 . . 122.0(4) ?
    N4 C16 C15 . . 115.2(3) ?
    C17 C16 C15 . . 122.7(4) ?
    C18 C17 C16 . . 119.0(4) ?
    C18 C17 H17 . . 120.5 ?
    C16 C17 H17 . . 120.5 ?
    C19 C18 C17 . . 119.7(4) ?
    C19 C18 H18 . . 120.1 ?
    C17 C18 H18 . . 120.1 ?
    C18 C19 C20 . . 118.6(4) ?
    C18 C19 H19 . . 120.7 ?
    C20 C19 H19 . . 120.7 ?
    N4 C20 C19 . . 123.5(4) ?
    N4 C20 H20 . . 118.2 ?
    C19 C20 H20 . . 118.2 ?
loop_
    _geom_torsion_atom_site_label_1
    _geom_torsion_atom_site_label_2
    _geom_torsion_atom_site_label_3
    _geom_torsion_atom_site_label_4
    _geom_torsion_site_symmetry_1
    _geom_torsion_site_symmetry_2
    _geom_torsion_site_symmetry_3
    _geom_torsion_site_symmetry_4
    _geom_torsion
    _geom_torsion_publ_flag
    O3 S1 Ni1 N2 . . . . 175.62(18) ?
    O4 S1 Ni1 N2 . . . . -4.30(19) ?
    O2 S1 Ni1 N2 . . . . -94.56(16) ?
    O1 S1 Ni1 N2 . . . . 86.20(16) ?
    O3 S1 Ni1 N3 . . . . -3.11(18) ?
    O4 S1 Ni1 N3 . . . . 176.96(18) ?
    O2 S1 Ni1 N3 . . . . 86.71(16) ?
    O1 S1 Ni1 N3 . . . . -92.54(16) ?
    O3 S1 Ni1 N4 . . . . 75.9(2) ?
    O4 S1 Ni1 N4 . . . . -104.0(2) ?
    O2 S1 Ni1 N4 . . . . 165.74(18) ?
    O1 S1 Ni1 N4 . . . . -13.50(18) ?
    O3 S1 Ni1 N1 . . . . -105.1(2) ?
    O4 S1 Ni1 N1 . . . . 74.9(2) ?
    O2 S1 Ni1 N1 . . . . -15.33(18) ?
    O1 S1 Ni1 N1 . . . . 165.43(17) ?
    O3 S1 Ni1 O2 . . . . -89.8(2) ?
    O4 S1 Ni1 O2 . . . . 90.3(2) ?
    O1 S1 Ni1 O2 . . . . -179.24(19) ?
    O3 S1 Ni1 O1 . . . . 89.4(2) ?
    O4 S1 Ni1 O1 . . . . -90.5(2) ?
    O2 S1 Ni1 O1 . . . . 179.24(19) ?
    O3 S1 O1 Ni1 . . . . -119.66(17) ?
    O4 S1 O1 Ni1 . . . . 115.88(17) ?
    O2 S1 O1 Ni1 . . . . -0.60(15) ?
    N2 Ni1 O1 S1 . . . . -95.60(15) ?
    N3 Ni1 O1 S1 . . . . 90.14(14) ?
    N4 Ni1 O1 S1 . . . . 170.12(13) ?
    N1 Ni1 O1 S1 . . . . -36.6(4) ?
    O2 Ni1 O1 S1 . . . . 0.45(11) ?
    O3 S1 O2 Ni1 . . . . 119.14(16) ?
    O4 S1 O2 Ni1 . . . . -115.69(18) ?
    O1 S1 O2 Ni1 . . . . 0.61(15) ?
    N2 Ni1 O2 S1 . . . . 88.62(15) ?
    N3 Ni1 O2 S1 . . . . -94.95(14) ?
    N4 Ni1 O2 S1 . . . . -41.4(5) ?
    N1 Ni1 O2 S1 . . . . 168.16(14) ?
    O1 Ni1 O2 S1 . . . . -0.46(11) ?
    N2 Ni1 N1 C1 . . . . 175.7(4) ?
    N3 Ni1 N1 C1 . . . . -11.6(4) ?
    N4 Ni1 N1 C1 . . . . -91.6(4) ?
    O2 Ni1 N1 C1 . . . . 80.7(4) ?
    O1 Ni1 N1 C1 . . . . 114.8(4) ?
    S1 Ni1 N1 C1 . . . . 89.2(4) ?
    N2 Ni1 N1 C5 . . . . -2.7(3) ?
    N3 Ni1 N1 C5 . . . . 170.0(3) ?
    N4 Ni1 N1 C5 . . . . 90.0(3) ?
    O2 Ni1 N1 C5 . . . . -97.7(3) ?
    O1 Ni1 N1 C5 . . . . -63.5(5) ?
    S1 Ni1 N1 C5 . . . . -89.2(3) ?
    N3 Ni1 N2 C10 . . . . 120.5(8) ?
    N4 Ni1 N2 C10 . . . . 83.6(3) ?
    N1 Ni1 N2 C10 . . . . 179.6(4) ?
    O2 Ni1 N2 C10 . . . . -84.5(3) ?
    O1 Ni1 N2 C10 . . . . -16.9(3) ?
    S1 Ni1 N2 C10 . . . . -50.8(3) ?
    N3 Ni1 N2 C6 . . . . -55.8(9) ?
    N4 Ni1 N2 C6 . . . . -92.8(3) ?
    N1 Ni1 N2 C6 . . . . 3.3(3) ?
    O2 Ni1 N2 C6 . . . . 99.2(3) ?
    O1 Ni1 N2 C6 . . . . 166.8(3) ?
    S1 Ni1 N2 C6 . . . . 132.8(3) ?
    N2 Ni1 N3 C11 . . . . 142.9(7) ?
    N4 Ni1 N3 C11 . . . . -179.5(3) ?
    N1 Ni1 N3 C11 . . . . 84.9(3) ?
    O2 Ni1 N3 C11 . . . . -12.2(3) ?
    O1 Ni1 N3 C11 . . . . -79.8(3) ?
    S1 Ni1 N3 C11 . . . . -45.7(3) ?
    N2 Ni1 N3 C15 . . . . -36.3(9) ?
    N4 Ni1 N3 C15 . . . . 1.3(3) ?
    N1 Ni1 N3 C15 . . . . -94.2(3) ?
    O2 Ni1 N3 C15 . . . . 168.6(3) ?
    O1 Ni1 N3 C15 . . . . 101.0(3) ?
    S1 Ni1 N3 C15 . . . . 135.1(3) ?
    N2 Ni1 N4 C20 . . . . -8.9(4) ?
    N3 Ni1 N4 C20 . . . . 176.3(4) ?
    N1 Ni1 N4 C20 . . . . -88.2(3) ?
    O2 Ni1 N4 C20 . . . . 121.3(5) ?
    O1 Ni1 N4 C20 . . . . 83.3(3) ?
    S1 Ni1 N4 C20 . . . . 91.0(3) ?
    N2 Ni1 N4 C16 . . . . 176.2(3) ?
    N3 Ni1 N4 C16 . . . . 1.3(3) ?
    N1 Ni1 N4 C16 . . . . 96.9(3) ?
    O2 Ni1 N4 C16 . . . . -53.6(5) ?
    O1 Ni1 N4 C16 . . . . -91.6(3) ?
    S1 Ni1 N4 C16 . . . . -83.9(3) ?
    C5 N1 C1 C2 . . . . -0.7(7) ?
    Ni1 N1 C1 C2 . . . . -179.1(4) ?
    N1 C1 C2 C3 . . . . -1.0(8) ?
    C1 C2 C3 C4 . . . . 1.8(7) ?
    C2 C3 C4 C5 . . . . -1.0(7) ?
    C1 N1 C5 C4 . . . . 1.6(6) ?
    Ni1 N1 C5 C4 . . . . -179.9(3) ?
    C1 N1 C5 C6 . . . . -176.7(4) ?
    Ni1 N1 C5 C6 . . . . 1.8(4) ?
    C3 C4 C5 N1 . . . . -0.7(6) ?
    C3 C4 C5 C6 . . . . 177.4(4) ?
    C10 N2 C6 C7 . . . . 0.6(6) ?
    Ni1 N2 C6 C7 . . . . 177.2(3) ?
    C10 N2 C6 C5 . . . . -179.9(3) ?
    Ni1 N2 C6 C5 . . . . -3.3(4) ?
    N1 C5 C6 N2 . . . . 1.0(5) ?
    C4 C5 C6 N2 . . . . -177.3(4) ?
    N1 C5 C6 C7 . . . . -179.5(4) ?
    C4 C5 C6 C7 . . . . 2.2(6) ?
    N2 C6 C7 C8 . . . . -0.7(6) ?
    C5 C6 C7 C8 . . . . 179.9(4) ?
    C6 C7 C8 C9 . . . . -0.3(7) ?
    C7 C8 C9 C10 . . . . 1.3(7) ?
    C6 N2 C10 C9 . . . . 0.5(6) ?
    Ni1 N2 C10 C9 . . . . -175.7(3) ?
    C8 C9 C10 N2 . . . . -1.5(7) ?
    C15 N3 C11 C12 . . . . 2.3(6) ?
    Ni1 N3 C11 C12 . . . . -176.9(3) ?
    N3 C11 C12 C13 . . . . -0.8(6) ?
    C11 C12 C13 C14 . . . . -1.1(7) ?
    C12 C13 C14 C15 . . . . 1.3(7) ?
    C11 N3 C15 C14 . . . . -2.0(6) ?
    Ni1 N3 C15 C14 . . . . 177.2(3) ?
    C11 N3 C15 C16 . . . . 177.2(3) ?
    Ni1 N3 C15 C16 . . . . -3.5(4) ?
    C13 C14 C15 N3 . . . . 0.2(6) ?
    C13 C14 C15 C16 . . . . -178.9(4) ?
    C20 N4 C16 C17 . . . . -1.3(6) ?
    Ni1 N4 C16 C17 . . . . 174.2(3) ?
    C20 N4 C16 C15 . . . . -179.0(3) ?
    Ni1 N4 C16 C15 . . . . -3.5(4) ?
    N3 C15 C16 N4 . . . . 4.7(5) ?
    C14 C15 C16 N4 . . . . -176.1(4) ?
    N3 C15 C16 C17 . . . . -173.0(4) ?
    C14 C15 C16 C17 . . . . 6.2(6) ?
    N4 C16 C17 C18 . . . . 0.5(6) ?
    C15 C16 C17 C18 . . . . 178.0(4) ?
    C16 C17 C18 C19 . . . . 0.9(7) ?
    C17 C18 C19 C20 . . . . -1.3(7) ?
    C16 N4 C20 C19 . . . . 0.9(6) ?
    Ni1 N4 C20 C19 . . . . -173.9(3) ?
    C18 C19 C20 N4 . . . . 0.4(7) ?
loop_
    _geom_hbond_atom_site_label_D
    _geom_hbond_atom_site_label_H
    _geom_hbond_atom_site_label_A
    _geom_hbond_site_symmetry_A
    _geom_hbond_distance_DH
    _geom_hbond_distance_HA
    _geom_hbond_distance_DA
    _geom_hbond_angle_DHA
    O1W H1W1 O1 2_656 0.98 1.99 2.925(5) 159.7
    O1W H2W1 O4 1_655 0.86 2.04 2.819(5) 150.1
    O2W H1W2 O3W 1_545 0.95 2.08 3.03(2) 173.8
    O2W H2W2 O1W . 0.85 1.93 2.774(11) 169.6
    O3W H1W3 O3W 2_665 0.99 1.91 2.86(4) 162.5
_iucr_refine_instructions_details
;
TITL CUY in P-1
CELL  0.71073  10.0450  10.3930  11.0280   99.420  101.970   98.560
ZERR     1.00   0.0020   0.0020   0.0020    0.030    0.030    0.030
LATT   1
SFAC  C    H    N    O    S    NI
UNIT  40   42   8    13   2    2
MERG   2
FMAP   2
PLAN   40
ACTA    50.00
BOND   $H
htab 2
eqiv $1 -x+1, -y, -z+1
eqiv $2 x+1, y, z
eqiv $3 x, y-1, z
eqiv $4 -x+1, -y+1, -z
htab o1w o1_$1
htab o1w o4_$2
htab o2w o3w_$3
htab o2w o1w
htab o3w o3w_$4
mpla n3 c11 c12 c13 c14 c15 c16 c17 c18 c19 c20 n4
mpla n2 c10 c9 c8 c7 c6 c5 c4 c3 c2 c1 n1
mpla n1 c1 c2 c3 c4 c5
mpla n2 c6 c7 c8 c9 c10
mpla n3 c11 c12 c13 c14 c15
mpla n4 c16 c17 c18 c19 c20
isor 0.01 o2w
isor 0.01 o3w
LIST 4
CONF
L.S.   8
WGHT      0.0784      0.7731
FVAR       0.66635
S1    5    0.059195    0.238251    0.389064    11.00000    0.02960    0.03654 =
         0.02938    0.00028    0.00262   -0.00083
NI1   6    0.231153    0.295543    0.240025    11.00000    0.02776    0.02604 =
         0.02557   -0.00325    0.00101   -0.00018
O1    4    0.211060    0.231704    0.409725    11.00000    0.03182    0.03845 =
         0.02929    0.00380    0.00187    0.00575
O2    4    0.029522    0.285460    0.267246    11.00000    0.02776    0.03574 =
         0.03119    0.00263   -0.00343    0.00100
O3    4    0.035179    0.331100    0.491373    11.00000    0.04065    0.06325 =
         0.03488   -0.00418    0.00822    0.01229
O4    4   -0.021437    0.104920    0.373171    11.00000    0.05258    0.04521 =
         0.05641    0.01201    0.00585   -0.01437
O1W   4    0.747052   -0.026863    0.440836    11.00000    0.06479    0.06368 =
         0.10268    0.03558    0.01690    0.01463
AFIX   3
H1W1  2    0.783895   -0.089418    0.489504    11.00000   -1.50000
H2W1  2    0.830395    0.014082    0.449004    11.00000   -1.50000
AFIX   0
O2W   4    0.560718   -0.089697    0.206261    11.00000    0.20471    0.21359 =
         0.24475    0.05834    0.01577    0.03823
AFIX   3
H1W2  2    0.539446   -0.180009    0.162015    11.00000   -1.50000
H2W2  2    0.620419   -0.080076    0.275686    11.00000   -1.50000
AFIX   0
O3W   4    0.482262    0.631201    0.049369    10.50000    0.23713    0.24891 =
         0.22226    0.05709    0.05971    0.01122
AFIX   3
H1W3  2    0.508843    0.550171    0.008307    10.50000   -1.50000
H2W3  2    0.411983    0.603161    0.071857    10.50000   -1.50000
AFIX   0
N1    3    0.185577    0.320103    0.053848    11.00000    0.03802    0.03117 =
         0.03115    0.00067    0.00421    0.00046
N2    3    0.201587    0.102362    0.143729    11.00000    0.03303    0.03049 =
         0.02813    0.00066    0.00151    0.00247
N3    3    0.283708    0.494952    0.322813    11.00000    0.02710    0.03141 =
         0.02649    0.00005    0.00177    0.00228
N4    3    0.444390    0.326735    0.265487    11.00000    0.03097    0.03418 =
         0.02511    0.00118    0.00355    0.00582
C1    1    0.170747    0.433041    0.013725    11.00000    0.06086    0.03578 =
         0.03655    0.00601    0.00475    0.00585
AFIX  43
H1    2    0.182841    0.510564    0.073740    11.00000   -1.20000
AFIX   0
C2    1    0.138724    0.439577   -0.111095    11.00000    0.07799    0.03923 =
         0.04468    0.01169    0.01074    0.01132
AFIX  43
H2    2    0.127889    0.519724   -0.135330    11.00000   -1.20000
AFIX   0
C3    1    0.122684    0.326327   -0.200534    11.00000    0.05371    0.05642 =
         0.03084    0.01250    0.00655    0.00703
AFIX  43
H3    2    0.103431    0.328874   -0.286218    11.00000   -1.20000
AFIX   0
C4    1    0.135616    0.208871   -0.161081    11.00000    0.04702    0.04006 =
         0.02890   -0.00276    0.00420    0.00398
AFIX  43
H4    2    0.123679    0.130578   -0.220062    11.00000   -1.20000
AFIX   0
C5    1    0.166294    0.208189   -0.033906    11.00000    0.03004    0.03265 =
         0.02897   -0.00271    0.00409    0.00276
C6    1    0.176577    0.085992    0.017229    11.00000    0.02583    0.03266 =
         0.02965   -0.00121    0.00288    0.00150
C7    1    0.160624   -0.037118   -0.059188    11.00000    0.04744    0.03914 =
         0.03055   -0.00601    0.00287    0.00603
AFIX  43
H7    2    0.142393   -0.046773   -0.146720    11.00000   -1.20000
AFIX   0
C8    1    0.172233   -0.145623   -0.003260    11.00000    0.06032    0.02905 =
         0.04904   -0.00495    0.00529    0.00178
AFIX  43
H8    2    0.161429   -0.229640   -0.052937    11.00000   -1.20000
AFIX   0
C9    1    0.199799   -0.128867    0.126018    11.00000    0.05681    0.03054 =
         0.04695    0.00338    0.00639    0.00545
AFIX  43
H9    2    0.209837   -0.200665    0.165315    11.00000   -1.20000
AFIX   0
C10   1    0.212278   -0.003799    0.196265    11.00000    0.04600    0.03867 =
         0.03489    0.00340    0.00441    0.00398
AFIX  43
H10   2    0.228819    0.007378    0.283845    11.00000   -1.20000
AFIX   0
C11   1    0.196469    0.574223    0.350006    11.00000    0.03144    0.03552 =
         0.03682    0.00208    0.00571    0.00283
AFIX  43
H11   2    0.102847    0.537401    0.334532    11.00000   -1.20000
AFIX   0
C12   1    0.238465    0.707099    0.399575    11.00000    0.04504    0.03226 =
         0.04142    0.00117    0.00890    0.01171
AFIX  43
H12   2    0.174465    0.759497    0.416397    11.00000   -1.20000
AFIX   0
C13   1    0.377058    0.762059    0.424176    11.00000    0.05363    0.03103 =
         0.04607   -0.00453    0.00324    0.00050
AFIX  43
H13   2    0.408087    0.852495    0.456577    11.00000   -1.20000
AFIX   0
C14   1    0.469408    0.680569    0.399915    11.00000    0.03743    0.03569 =
         0.04612   -0.00419   -0.00123   -0.00946
AFIX  43
H14   2    0.563780    0.715121    0.417432    11.00000   -1.20000
AFIX   0
C15   1    0.419699    0.547300    0.349370    11.00000    0.03346    0.03505 =
         0.02539    0.00515    0.00159    0.00278
C16   1    0.511004    0.451680    0.322099    11.00000    0.03038    0.03993 =
         0.02346    0.00412    0.00376   -0.00034
C17   1    0.653608    0.485983    0.356020    11.00000    0.02746    0.04810 =
         0.03843    0.00659    0.00218    0.00062
AFIX  43
H17   2    0.697135    0.572499    0.395458    11.00000   -1.20000
AFIX   0
C18   1    0.730510    0.390237    0.330620    11.00000    0.02930    0.06524 =
         0.04665    0.01496    0.00699    0.00853
AFIX  43
H18   2    0.826799    0.411326    0.353837    11.00000   -1.20000
AFIX   0
C19   1    0.665698    0.265666    0.271913    11.00000    0.04072    0.06268 =
         0.04647    0.00505    0.01121    0.02056
AFIX  43
H19   2    0.716302    0.200329    0.252662    11.00000   -1.20000
AFIX   0
C20   1    0.522789    0.237234    0.241037    11.00000    0.03774    0.03799 =
         0.04555   -0.00397    0.00786    0.00770
AFIX  43
H20   2    0.478648    0.151048    0.201018    11.00000   -1.20000
HKLF 4
REM  CUY in P-1
REM R1 =  0.0424 for   2527 Fo > 4sig(Fo)  and  0.0562 for all   3021 data
REM    301 parameters refined using     12 restraints
END
WGHT      0.0784      0.7731
REM Highest difference peak  0.755,  deepest hole -0.444,  1-sigma level  0.085
Q1    1   0.2581  0.3179  0.1598  11.00000  0.05    0.76
Q2    1   0.1909  0.2703  0.3228  11.00000  0.05    0.73
Q3    1   0.5000  0.0000  0.0000  10.50000  0.05    0.52
Q4    1   0.1113  0.3187  0.2564  11.00000  0.05    0.43
Q5    1   0.0805  0.3026  0.2449  11.00000  0.05    0.43
Q6    1  -0.0095  0.3110  0.2987  11.00000  0.05    0.33
Q7    1   0.4750  0.2969  0.2019  11.00000  0.05    0.32
Q8    1   0.4784  0.2701  0.2994  11.00000  0.05    0.30
Q9    1   0.4637  0.4904  0.3522  11.00000  0.05    0.29
Q10   1  -0.0046  0.2318  0.4632  11.00000  0.05    0.27
Q11   1   0.3599  0.2604  0.2329  11.00000  0.05    0.26
Q12   1   0.1645  0.1506 -0.0082  11.00000  0.05    0.25
Q13   1   0.0074  0.0605  0.4637  11.00000  0.05    0.23
Q14   1   0.2600 -0.1362  0.0424  11.00000  0.05    0.23
Q15   1   0.1916  0.4180 -0.0497  11.00000  0.05    0.23
Q16   1   0.1910  0.0108  0.2739  11.00000  0.05    0.22
Q17   1   0.1452  0.2137  0.4221  11.00000  0.05    0.22
Q18   1   0.2042  0.3834  0.0660  11.00000  0.05    0.22
Q19   1   0.1662  0.2676 -0.1457  11.00000  0.05    0.21
Q20   1   0.7297  0.2969  0.1916  11.00000  0.05    0.21
Q21   1   0.1979  0.1955 -0.1005  11.00000  0.05    0.21
Q22   1   0.1021  0.2121 -0.0907  11.00000  0.05    0.21
Q23   1   0.0385  0.2715  0.5652  11.00000  0.05    0.21
Q24   1   0.7647  0.0268  0.3734  11.00000  0.05    0.21
Q25   1   0.1914  0.7374  0.4424  11.00000  0.05    0.21
Q26   1  -0.0808  0.2484  0.4001  11.00000  0.05    0.20
Q27   1   0.0191  0.3831  0.4052  11.00000  0.05    0.20
Q28   1   0.6897  0.4578  0.3097  11.00000  0.05    0.20
Q29   1   0.2316  0.5239  0.3464  11.00000  0.05    0.20
Q30   1   0.1695  0.2381 -0.2194  11.00000  0.05    0.20
Q31   1   0.1755  0.2672  0.0159  11.00000  0.05    0.19
Q32   1   0.5578  0.4783  0.2744  11.00000  0.05    0.19
Q33   1  -0.0921  0.1003  0.4216  11.00000  0.05    0.19
Q34   1   0.4292  0.7282  0.4087  11.00000  0.05    0.19
Q35   1   0.7561  0.4013  0.2196  11.00000  0.05    0.19
Q36   1   0.2284  0.0965  0.0851  11.00000  0.05    0.19
Q37   1   0.2235  0.3039  0.4363  11.00000  0.05    0.19
Q38   1   0.4337  0.7252  0.4794  11.00000  0.05    0.19
Q39   1   0.4540  0.6804  0.3223  11.00000  0.05    0.19
Q40   1   0.9337 -0.0441  0.4202  11.00000  0.05    0.18
;
data_global
_journal_date_recd_electronic     2013-05-09
_journal_date_accepted     2013-05-22
_journal_name_full     'Acta Crystallographica, Section E'
_journal_year     2013
_journal_volume     69
_journal_issue      6
_journal_page_first     m347
_journal_page_last     m348
_journal_paper_category     QM
_journal_paper_doi     10.1107/S1600536813014219
_journal_coeditor_code     SJ5321
_publ_contact_author_name     'Iskenderov, Turganbay'
_publ_contact_author_address
;
Department of Chemistry, National Taras
Shevchenko University, Volodymyrska
Str. 64, 01601 Kiev, Ukraine
;
_publ_contact_author_email     tiskenderov@ukr.net
_publ_contact_author_fax      380442393393
_publ_contact_author_phone      380442393393
_publ_section_title
;\
Bis(2,2'-bipyridyl-\k^2^<i>N</i>,<i>N</i>')(sulfato-\k^2^<i>O</i>,<i>O</i>')\
nickel(II) 2.5-hydrate
;
loop_
    _publ_author_name
    _publ_author_address
    'Iskenderov, Turganbay'
;
Department of Chemistry, National Taras
Shevchenko University, Volodymyrska
Str. 64, 01601 Kiev, Ukraine
;
