# Supplementary material for: Bis(2,2′-bipyridyl-κ2 N,N′)(sulfato-κ2 O,O′)nickel(II) 2.5-hydrate
Source: Acta Crystallogr Sect E Struct Rep Online. 2013 May 31;69(Pt 6):m347–8. doi: 10.1107/S1600536813014219 (PMC3684905; doi:10.1107/S1600536813014219)
Supplement: Supplementary file 2 [file e-69-0m347-Isup2.hkl]

# 
# h,k,l, Fc-squared, Fo-squared, sigma(Fo-squared) and status flag 
# 
data_I
_shelx_title ' CUY in P-1' 
_shelx_refln_list_code          4 
_shelx_F_calc_maximum      154.20 
_exptl_crystal_F_000       530.00 
_reflns_d_resolution_high  0.8075 
 
loop_ 
 _symmetry_equiv_pos_as_xyz 
 'x, y, z' 
 '-x, -y, -z' 
 
_cell_length_a    10.0450 
_cell_length_b    10.3930 
_cell_length_c    11.0280 
_cell_angle_alpha  99.420 
_cell_angle_beta  101.970 
_cell_angle_gamma  98.560 
 
_shelx_F_squared_multiplier     1.000 
 
loop_ 
 _refln_index_h 
 _refln_index_k 
 _refln_index_l 
 _refln_F_squared_calc 
 _refln_F_squared_meas 
 _refln_F_squared_sigma 
 _refln_observed_status 
   1   0   0     2941.24     4106.94     19.20 o 
   2   0   0     5357.19     6289.06     33.67 o 
   3   0   0     8572.98     9229.79     50.21 o 
   4   0   0     4815.56     6130.53     51.22 o 
   5   0   0     2977.65     3150.30     39.63 o 
   6   0   0        9.42        6.26      9.92 o 
   7   0   0      814.36      798.45     26.56 o 
   8   0   0       22.74       31.17      5.81 o 
   9   0   0       12.71       15.57     11.61 o 
  10   0   0      150.16      155.92      8.75 o 
 -10   1   0      322.17      301.86     18.75 o 
  -9   1   0        0.73      -13.10     13.10 o 
  -8   1   0      110.44      117.43      8.53 o 
  -7   1   0        6.04       -9.86     10.62 o 
  -6   1   0     1967.96     1866.82     34.43 o 
  -5   1   0     4474.41     4558.64     47.24 o 
  -4   1   0      226.29      302.94     13.55 o 
  -3   1   0      192.87      248.41     11.23 o 
  -2   1   0     6211.87     6432.30     34.82 o 
  -1   1   0    12856.47    13939.12    134.27 o 
   0   1   0     1017.71     1247.47     67.13 o 
   1   1   0     1774.05     1904.13     16.52 o 
   2   1   0     9582.19    11318.04     48.88 o 
   3   1   0       46.17       31.39      3.74 o 
   4   1   0       37.23       66.59      4.50 o 
   5   1   0      581.97      552.89     19.02 o 
   6   1   0      888.65      903.97     26.13 o 
   7   1   0        1.88       14.00     10.46 o 
   8   1   0        0.87       -6.57     11.68 o 
   9   1   0       40.73       31.98      6.57 o 
  10   1   0      166.82      163.91      9.41 o 
 -10   2   0        1.30       -7.16     13.21 o 
  -9   2   0      384.29      376.49     22.69 o 
  -8   2   0        0.99        4.66     11.23 o 
  -7   2   0      959.54      955.69     28.06 o 
  -6   2   0       22.54       15.71      4.64 o 
  -5   2   0      784.48      695.73     20.10 o 
  -4   2   0     1134.09     1055.03     22.75 o 
  -3   2   0        4.37        8.42      3.78 o 
  -2   2   0     2999.06     2855.53     26.80 o 
  -1   2   0     2950.94     3297.71     24.60 o 
   0   2   0     6120.94     7085.04    265.51 o 
   1   2   0      448.59      452.58     12.09 o 
   2   2   0      335.69      339.52     12.29 o 
   3   2   0        1.88       -4.79      8.03 o 
   4   2   0      732.55      783.39     22.37 o 
   5   2   0       70.32      104.24      8.46 o 
   6   2   0     1257.24     1367.92     32.54 o 
   7   2   0      824.93      846.07     28.40 o 
   8   2   0        1.52      -13.68     13.68 o 
   9   2   0        0.25      -10.89     14.40 o 
  10   2   0      686.87      617.64     32.00 o 
 -10   3   0      361.02      354.84     19.62 o 
  -9   3   0      247.71      242.27     15.82 o 
  -8   3   0      167.28      152.38     10.83 o 
  -7   3   0      112.19      127.65      8.10 o 
  -6   3   0     3355.95     3291.81     46.47 o 
  -5   3   0      534.81      479.16     17.62 o 
  -4   3   0     1773.87     1863.47     32.09 o 
  -3   3   0       17.93       12.24      8.78 o 
  -2   3   0     4530.10     4343.17     36.86 o 
  -1   3   0      738.10      806.86     15.91 o 
   0   3   0     1664.81     2071.09     41.31 o 
   1   3   0     2094.98     2422.41     27.66 o 
   2   3   0      543.38      667.19     17.28 o 
   3   3   0      184.03      201.11     13.14 o 
   4   3   0     2238.32     2567.05     40.24 o 
   5   3   0     2921.84     3065.12     45.12 o 
   6   3   0       32.69       31.19      5.92 o 
   7   3   0       81.17       92.56      7.52 o 
   8   3   0       90.58       74.67      7.74 o 
   9   3   0      385.09      408.76     26.31 o 
 -10   4   0        7.63       12.83      5.60 o 
  -9   4   0       17.01        2.77     12.67 o 
  -8   4   0       84.18       93.01      6.77 o 
  -7   4   0      870.57      855.07     28.54 o 
  -6   4   0       71.68       79.26      6.12 o 
  -5   4   0     1195.37     1186.89     27.55 o 
  -4   4   0      176.08      162.04     10.15 o 
  -3   4   0      128.55       99.54      7.65 o 
  -2   4   0      935.61      890.58     19.33 o 
  -1   4   0     3063.93     3083.03     33.71 o 
   0   4   0     3682.65     4449.97    122.23 o 
   1   4   0     2268.21     2892.55     34.05 o 
   2   4   0      304.51      323.31     15.24 o 
   3   4   0     1165.29     1135.04     26.13 o 
   4   4   0     1120.64     1257.85     31.08 o 
   5   4   0     1263.19     1411.94     34.03 o 
   6   4   0     1329.45     1325.97     35.87 o 
   7   4   0      111.47      113.07      8.71 o 
   8   4   0      191.74      181.44     11.48 o 
   9   4   0        9.66        2.23     15.57 o 
 -10   5   0        0.21       -0.47      5.85 o 
  -9   5   0      468.15      524.28     25.63 o 
  -8   5   0       13.97        3.42     13.05 o 
  -7   5   0      116.99      123.96      7.92 o 
  -6   5   0      527.96      548.23     22.60 o 
  -5   5   0       56.12       58.85      5.38 o 
  -4   5   0      896.40      775.04     25.34 o 
  -3   5   0      437.95      461.36     17.13 o 
  -2   5   0     2014.49     2036.08     31.44 o 
  -1   5   0      125.09      132.85      8.62 o 
   0   5   0     3612.67     4224.06    154.61 o 
   1   5   0      302.35      279.74     14.94 o 
   2   5   0      132.48      210.31     14.72 o 
   3   5   0       71.85       71.07      6.55 o 
   4   5   0     1917.69     2022.47     42.24 o 
   5   5   0     1128.46     1166.14     32.93 o 
   6   5   0       11.53       -5.85     14.88 o 
   7   5   0       64.06       64.21      7.52 o 
   8   5   0      108.85      106.54      8.71 o 
 -10   6   0       98.77       89.03      8.37 o 
  -9   6   0        0.98        4.25      6.12 o 
  -8   6   0      218.27      236.35     13.55 o 
  -7   6   0      514.76      520.30     25.18 o 
  -6   6   0      178.99      164.38     12.47 o 
  -5   6   0      348.08      356.51     19.42 o 
  -4   6   0      283.29      289.26     18.16 o 
  -3   6   0      555.08      545.17     21.25 o 
  -2   6   0      324.53      347.57     16.77 o 
  -1   6   0     1079.50     1069.41     25.54 o 
   0   6   0       89.77       93.16      6.65 o 
   1   6   0       36.41       28.18      5.85 o 
   2   6   0       36.36       31.26      6.03 o 
   3   6   0      861.16      868.62     29.71 o 
   4   6   0       43.46       37.47      7.85 o 
   5   6   0       55.44       58.85      8.39 o 
   6   6   0       35.15       40.22      7.49 o 
   7   6   0       10.62       13.53     14.90 o 
  -9   7   0      627.24      590.79     30.79 o 
  -8   7   0       90.10       94.95      8.06 o 
  -7   7   0      383.49      401.09     23.83 o 
  -6   7   0      234.88      212.77     11.28 o 
  -5   7   0      599.79      625.06     25.23 o 
  -4   7   0      470.61      455.19     23.07 o 
  -3   7   0      870.83      792.10     25.84 o 
  -2   7   0     1122.17     1118.61     29.50 o 
  -1   7   0      318.20      321.42     18.63 o 
   0   7   0      597.09      651.17     24.37 o 
   1   7   0      106.31      111.38      7.94 o 
   2   7   0      548.67      587.34     25.00 o 
   3   7   0        0.05       16.14     16.99 o 
   4   7   0      735.65      756.74     32.70 o 
   5   7   0      246.51      243.67     21.58 o 
   6   7   0       61.99       47.94      8.39 o 
   7   7   0        4.62       16.02     16.68 o 
  -8   8   0      262.89      270.65     16.50 o 
  -7   8   0      385.76      380.14     25.52 o 
  -6   8   0       24.83       33.17      6.53 o 
  -5   8   0       37.48       34.97      6.17 o 
  -4   8   0        5.96       10.44      5.83 o 
  -3   8   0      133.30      131.07      7.79 o 
  -2   8   0       55.85       65.87      6.21 o 
  -1   8   0        2.59        7.22     11.28 o 
   0   8   0      110.22      110.22      6.13 o 
   1   8   0       32.91       35.49      7.61 o 
   2   8   0      653.12      663.66     28.81 o 
   3   8   0      973.63      987.90     35.27 o 
   4   8   0       58.37       57.84      9.61 o 
   5   8   0      430.09      380.90     24.17 o 
   6   8   0        5.81       -4.59     18.07 o 
  -8   9   0       29.19       23.16      6.89 o 
  -7   9   0        3.60        4.23     12.63 o 
  -6   9   0        7.19       12.38      6.08 o 
  -5   9   0      115.06      119.89      9.05 o 
  -4   9   0      169.48      168.14     12.60 o 
  -3   9   0       14.67        2.72      6.73 o 
  -2   9   0      131.66      137.87      9.07 o 
  -1   9   0      391.76      410.77     23.83 o 
   0   9   0      278.47      267.02     12.41 o 
   1   9   0      842.84      907.35     34.48 o 
   2   9   0      487.78      439.06     28.42 o 
   3   9   0      570.28      559.39     30.02 o 
   4   9   0      674.60      703.56     38.08 o 
  -6  10   0       95.38       93.58      8.80 o 
  -5  10   0      115.75      107.04      8.82 o 
  -4  10   0      606.45      544.45     31.76 o 
  -3  10   0       13.13        1.67      7.20 o 
  -2  10   0      489.78      507.32     26.69 o 
  -1  10   0       46.00       38.33      7.07 o 
   0  10   0      200.85      174.69      9.54 o 
   1  10   0        4.68       -7.11     16.86 o 
   2  10   0      727.71      761.58     34.34 o 
   3  10   0      100.78       99.63     10.28 o 
  -4  11   0       84.23       78.18      9.43 o 
  -3  11   0      135.40      160.71     10.17 o 
  -2  11   0        0.22        9.83     14.02 o 
  -1  11   0       82.74       58.36      8.12 o 
   0  11   0      131.71      129.90      6.70 o 
   0 -11   1      289.23      297.80     14.71 o 
   1 -11   1       53.31       45.62      7.11 o 
   2 -11   1      135.38      126.80      9.11 o 
   3 -11   1       18.36        0.00     16.18 o 
   4 -11   1      324.55      341.11     22.26 o 
  -3 -10   1      425.31      364.59     23.86 o 
  -2 -10   1      265.57      268.26     17.82 o 
  -1 -10   1      402.04      410.81     26.89 o 
   0 -10   1        3.79      -11.46     11.46 o 
   1 -10   1      462.29      439.53     26.69 o 
   2 -10   1       43.15       40.55      7.38 o 
   3 -10   1      464.76      432.71     23.36 o 
   4 -10   1       11.04        3.29     16.20 o 
   5 -10   1      271.98      291.98     18.57 o 
   6 -10   1      217.03      213.53     19.11 o 
  -5  -9   1      203.98      204.75     13.17 o 
  -4  -9   1      629.18      596.46     34.61 o 
  -3  -9   1        5.27       12.72     17.62 o 
  -2  -9   1      267.26      283.25     16.27 o 
  -1  -9   1      170.82      152.65     14.47 o 
   0  -9   1      136.87      133.86      6.69 o 
   1  -9   1      301.27      280.73     17.91 o 
   2  -9   1       75.47       56.85      6.98 o 
   3  -9   1       53.36       64.12      7.29 o 
   4  -9   1       37.44       17.42     15.73 o 
   5  -9   1      166.77      184.57     10.76 o 
   6  -9   1       38.06       23.90      6.93 o 
   7  -9   1       38.09       41.88      7.04 o 
  -6  -8   1      178.07      178.33     10.69 o 
  -5  -8   1      209.54      203.47     12.31 o 
  -4  -8   1       99.28       98.03      9.95 o 
  -3  -8   1       46.96       54.64      7.94 o 
  -2  -8   1        2.62       -1.58     14.07 o 
  -1  -8   1       90.02       92.61      7.76 o 
   0  -8   1       20.76       21.94      7.36 o 
   1  -8   1       42.83       54.28      5.87 o 
   2  -8   1      449.69      454.29     22.12 o 
   3  -8   1      212.13      240.15     14.74 o 
   4  -8   1      126.58      139.92     12.13 o 
   5  -8   1      835.73      819.89     31.03 o 
   6  -8   1        0.15      -13.19     13.19 o 
   7  -8   1       29.98       33.06      6.55 o 
   8  -8   1        0.35       -0.47      6.19 o 
  -7  -7   1      276.08      206.71     20.16 o 
  -6  -7   1      102.75       78.32      8.64 o 
  -5  -7   1      205.11      215.44     12.96 o 
  -4  -7   1      137.48      128.78     11.91 o 
  -3  -7   1      805.84      781.12     29.19 o 
  -2  -7   1       76.29       90.76      7.25 o 
  -1  -7   1      440.44      435.39     21.47 o 
   0  -7   1        6.72        8.20      7.40 o 
   1  -7   1     1046.97     1081.00     28.29 o 
   2  -7   1      277.96      273.60     16.52 o 
   3  -7   1      704.43      582.06     23.68 o 
   4  -7   1      424.14      434.76     21.79 o 
   5  -7   1       25.64       29.26      5.85 o 
   6  -7   1      300.13      322.07     20.21 o 
   7  -7   1       20.77       25.57      6.12 o 
   8  -7   1       45.62       48.90      7.07 o 
   9  -7   1       50.95       46.36      7.88 o 
  -8  -6   1      435.02      416.28     27.23 o 
  -7  -6   1       23.31       24.44      7.43 o 
  -6  -6   1       32.03       53.77      7.63 o 
  -5  -6   1       69.41       83.83      8.60 o 
  -4  -6   1     1325.17     1476.33     38.64 o 
  -3  -6   1       52.03       44.04      6.64 o 
  -2  -6   1      223.48      179.32     11.48 o 
  -1  -6   1      575.59      652.84     22.28 o 
   0  -6   1      624.06      675.73     15.27 o 
   1  -6   1      395.52      474.48     17.60 o 
   2  -6   1     1001.90      991.74     25.16 o 
   3  -6   1      155.38      154.32      9.59 o 
   4  -6   1      234.41      205.07     12.56 o 
   5  -6   1      776.28      799.35     26.78 o 
   6  -6   1       67.01       74.49      6.19 o 
   7  -6   1        5.41        7.40     12.20 o 
   8  -6   1      117.62      114.73      7.79 o 
   9  -6   1      388.80      401.45     26.15 o 
  -8  -5   1      105.16      123.15      8.91 o 
  -7  -5   1       49.99       43.03      7.11 o 
  -6  -5   1       59.85       62.20      7.02 o 
  -5  -5   1      734.58      744.43     27.95 o 
  -4  -5   1     1566.42     1761.29     38.37 o 
  -3  -5   1     1938.26     1966.61     35.87 o 
  -2  -5   1      463.76      484.92     18.72 o 
  -1  -5   1     1443.24     1608.17     29.01 o 
   0  -5   1      461.47      519.66     12.85 o 
   1  -5   1     3630.09     3778.90     41.68 o 
   2  -5   1     1115.04     1181.24     24.49 o 
   3  -5   1      572.08      494.04     17.87 o 
   4  -5   1      546.21      588.88     21.02 o 
   5  -5   1        3.28       11.37      9.52 o 
   6  -5   1      275.52      251.93     17.44 o 
   7  -5   1      245.59      293.49     19.71 o 
   8  -5   1       18.37       21.61      5.94 o 
   9  -5   1      112.20      123.26      7.97 o 
  10  -5   1       14.18      -14.38     15.53 o 
  -9  -4   1      630.49      595.13     31.96 o 
  -8  -4   1      584.43      565.27     28.72 o 
  -7  -4   1        4.48        0.00     13.93 o 
  -6  -4   1       23.57       16.27     13.50 o 
  -5  -4   1     2582.95     2591.02     43.48 o 
  -4  -4   1     1063.46     1192.15     29.71 o 
  -3  -4   1       15.03        5.69      4.82 o 
  -2  -4   1        9.47       -0.88      4.21 o 
  -1  -4   1     2800.49     3102.50     34.97 o 
   0  -4   1       33.56       42.98      2.66 o 
   1  -4   1       19.55        9.25      7.70 o 
   2  -4   1     1101.16      961.18     20.39 o 
   3  -4   1       46.54       64.75      5.22 o 
   4  -4   1        6.74       13.05      9.43 o 
   5  -4   1       16.74        2.16      9.43 o 
   6  -4   1      227.60      245.24     13.01 o 
   7  -4   1      463.34      422.65     20.75 o 
   8  -4   1       26.61       15.08     11.97 o 
   9  -4   1      182.75      190.37     12.15 o 
  10  -4   1       83.34       74.88      8.08 o 
  -9  -3   1      137.04      123.67      9.83 o 
  -8  -3   1      239.56      212.61     16.34 o 
  -7  -3   1        0.33       15.46     12.74 o 
  -6  -3   1      407.65      406.45     20.01 o 
  -5  -3   1       18.69       33.31      5.24 o 
  -4  -3   1     3058.72     3312.56     44.16 o 
  -3  -3   1      241.98      233.99     13.10 o 
  -2  -3   1       64.96       51.13      4.12 o 
  -1  -3   1        6.04       13.82      3.78 o 
   0  -3   1     5965.66     5864.33     39.91 o 
   1  -3   1     1017.23     1093.96     18.27 o 
   2  -3   1     1007.97     1067.16     19.15 o 
   3  -3   1     1738.07     1572.70     25.75 o 
   4  -3   1       53.05       79.29      5.00 o 
   5  -3   1      673.91      739.48     21.58 o 
   6  -3   1      240.57      269.37     17.08 o 
   7  -3   1      872.58      802.72     27.28 o 
   8  -3   1      447.05      428.01     23.56 o 
   9  -3   1      814.82      756.05     31.37 o 
  10  -3   1       20.65        4.23      6.86 o 
 -10  -2   1      122.81      116.31      9.36 o 
  -9  -2   1      676.63      651.33     29.91 o 
  -8  -2   1       82.25       69.54      6.91 o 
  -7  -2   1       20.72       35.15      5.72 o 
  -6  -2   1      755.78      733.81     24.15 o 
  -5  -2   1     1878.64     1894.61     33.06 o 
  -4  -2   1     1585.24     1760.21     30.52 o 
  -3  -2   1       12.72       17.73      3.62 o 
  -2  -2   1     2092.01     2172.69     24.69 o 
  -1  -2   1     1977.94     1832.59     20.23 o 
   0  -2   1        6.44       -1.24      4.33 o 
   1  -2   1     3262.78     2793.86     23.54 o 
   2  -2   1     2157.48     2392.77     25.00 o 
   3  -2   1      139.02      109.56      7.58 o 
   4  -2   1       80.18       63.29      4.41 o 
   5  -2   1     2609.35     2601.98     37.27 o 
   6  -2   1     2386.72     2275.29     39.34 o 
   7  -2   1      114.20      111.42      9.14 o 
   8  -2   1      528.39      562.48     23.99 o 
   9  -2   1       22.98       24.04      5.90 o 
  10  -2   1      219.09      214.09     14.72 o 
 -10  -1   1      107.51      118.29      8.64 o 
  -9  -1   1        6.36       -6.46     12.74 o 
  -8  -1   1      172.43      146.53      9.47 o 
  -7  -1   1      454.51      466.00     21.13 o 
  -6  -1   1       45.41       78.18      5.60 o 
  -5  -1   1      789.54      724.58     20.64 o 
  -4  -1   1    10017.25    11632.84     71.43 o 
  -3  -1   1       70.04       96.19      5.85 o 
  -2  -1   1        8.40       16.65      3.13 o 
  -1  -1   1      850.29      965.57     12.36 o 
   0  -1   1    16312.98    16882.62    156.62 o 
   1  -1   1     2319.69     1918.76     16.92 o 
   2  -1   1     2625.84     2269.46     22.69 o 
   3  -1   1       32.61       49.04      4.10 o 
   4  -1   1      465.24      580.57     18.00 o 
   5  -1   1      628.01      620.47     19.40 o 
   6  -1   1      588.91      641.18     21.65 o 
   7  -1   1     1387.79     1323.23     32.90 o 
   8  -1   1        7.56        2.43     11.79 o 
   9  -1   1      135.20      108.32     10.69 o 
  10  -1   1       33.06       17.01     13.71 o 
 -10   0   1      369.61      365.82     19.31 o 
  -9   0   1       38.56       12.51      6.50 o 
  -8   0   1      429.42      383.00     21.11 o 
  -7   0   1       65.76       67.27      5.83 o 
  -6   0   1     7518.17     7649.57     67.45 o 
  -5   0   1     6383.81     6456.90     55.36 o 
  -4   0   1     7361.91     8415.36     58.94 o 
  -3   0   1    23778.73    23845.53     79.31 o 
  -2   0   1      414.89      570.80     11.59 o 
  -1   0   1     8707.38     8090.70     28.96 o 
   0   0   1      799.73      911.30     26.48 o 
   1   0   1     3090.16     3744.35     22.78 o 
   2   0   1     5357.15     6020.32     36.46 o 
   3   0   1     1055.97     1379.15     21.79 o 
   4   0   1       56.58       35.18      4.25 o 
   5   0   1     2784.49     3085.89     40.46 o 
   6   0   1      489.90      458.25     20.28 o 
   7   0   1      370.70      357.14     20.03 o 
   8   0   1      170.15      197.57     14.20 o 
   9   0   1       38.37        6.66     14.38 o 
  10   0   1       56.18       48.72      7.20 o 
 -10   1   1       28.81       11.07     14.34 o 
  -9   1   1      142.99      149.05      8.24 o 
  -8   1   1      198.56      232.35     14.07 o 
  -7   1   1      542.54      589.80     22.12 o 
  -6   1   1      231.57      201.04     13.48 o 
  -5   1   1     4283.14     4368.72     45.21 o 
  -4   1   1     8976.61    10149.92     64.05 o 
  -3   1   1     2190.98     2118.90     24.98 o 
  -2   1   1      129.04       82.37      5.38 o 
  -1   1   1      273.49      243.37      7.67 o 
   0   1   1     2666.76     3461.91    200.79 o 
   1   1   1     1866.71     2371.37     21.45 o 
   2   1   1       52.95       62.79      4.48 o 
   3   1   1       68.00      122.99      8.12 o 
   4   1   1     1671.52     2143.95     33.62 o 
   5   1   1      713.67      866.10     22.93 o 
   6   1   1     1303.13     1201.34     30.61 o 
   7   1   1      718.69      754.00     27.03 o 
   8   1   1        1.25       16.29     12.27 o 
   9   1   1      206.11      179.80      9.29 o 
  10   1   1      266.07      226.94     16.61 o 
 -10   2   1      306.60      351.94     23.11 o 
  -9   2   1      100.93      103.46      7.31 o 
  -8   2   1      256.58      264.75     17.87 o 
  -7   2   1       68.19       60.04      6.05 o 
  -6   2   1     2361.74     2355.25     38.30 o 
  -5   2   1      597.36      591.44     18.50 o 
  -4   2   1     2112.75     2414.22     32.90 o 
  -3   2   1      989.05     1015.42     18.72 o 
  -2   2   1     1006.35     1076.93     17.28 o 
  -1   2   1     5449.43     5650.83     34.01 o 
   0   2   1     3221.68     3548.70    177.58 o 
   1   2   1     5820.65     7544.67     42.99 o 
   2   2   1      714.57      725.82     17.24 o 
   3   2   1      992.43     1238.11     23.09 o 
   4   2   1        4.98       -1.55     10.31 o 
   5   2   1     2241.51     2504.82     39.54 o 
   6   2   1      104.14      105.89      6.66 o 
   7   2   1      671.14      713.31     27.86 o 
   8   2   1      349.58      336.34     22.89 o 
   9   2   1      134.57      155.44     10.17 o 
 -10   3   1       87.86       74.45      7.45 o 
  -9   3   1      344.16      327.21     17.85 o 
  -8   3   1      681.70      677.21     26.17 o 
  -7   3   1      221.85      207.39     12.24 o 
  -6   3   1      141.84      144.78      9.38 o 
  -5   3   1     2859.15     2853.54     38.73 o 
  -4   3   1       64.75      136.50      9.34 o 
  -3   3   1       50.33       62.11      3.76 o 
  -2   3   1      396.92      387.20     12.63 o 
  -1   3   1      980.01     1057.84     18.59 o 
   0   3   1     1990.71     2112.99    102.24 o 
   1   3   1     2072.47     2646.29     30.18 o 
   2   3   1     1055.65     1122.07     22.37 o 
   3   3   1       19.33       26.78      4.59 o 
   4   3   1      798.72      962.13     26.71 o 
   5   3   1      553.63      578.23     22.57 o 
   6   3   1     2124.01     2228.98     44.07 o 
   7   3   1      984.11      952.47     31.85 o 
   8   3   1       63.85       75.98      7.47 o 
   9   3   1        1.90        7.02      6.68 o 
 -10   4   1       72.45       74.27      7.47 o 
  -9   4   1      243.14      223.23     15.89 o 
  -8   4   1        4.85        0.00     12.02 o 
  -7   4   1      115.14      118.24      9.16 o 
  -6   4   1     1851.54     1807.38     36.19 o 
  -5   4   1        0.28       -8.98      8.98 o 
  -4   4   1       95.17       62.27      4.73 o 
  -3   4   1       70.03      113.29      8.55 o 
  -2   4   1     4261.90     4680.87     43.12 o 
  -1   4   1       10.02        5.65      6.68 o 
   0   4   1     8210.11     9569.78    430.00 o 
   1   4   1     1683.24     2009.86     29.93 o 
   2   4   1     1019.72     1266.58     26.17 o 
   3   4   1     1022.88     1248.57     28.06 o 
   4   4   1      764.23      887.18     28.20 o 
   5   4   1     4652.15     4870.95     61.33 o 
   6   4   1        8.32       14.45     13.35 o 
   7   4   1      603.30      636.83     28.18 o 
   8   4   1       74.52       69.99      7.81 o 
 -10   5   1       71.07       55.66      7.49 o 
  -9   5   1       32.30       34.59      6.41 o 
  -8   5   1      265.82      276.59     15.73 o 
  -7   5   1     1686.37     1724.88     39.02 o 
  -6   5   1       28.44       24.69      5.29 o 
  -5   5   1     2188.19     2278.20     39.43 o 
  -4   5   1       17.85       19.38      4.61 o 
  -3   5   1     2965.84     2930.06     40.19 o 
  -2   5   1        5.57        1.35      8.12 o 
  -1   5   1     3232.73     3458.87     41.18 o 
   0   5   1      449.16      477.16     37.24 o 
   1   5   1      947.31     1035.65     25.00 o 
   2   5   1      655.49      846.85     24.60 o 
   3   5   1      739.10      809.56     26.11 o 
   4   5   1      283.05      300.45     17.13 o 
   5   5   1     1645.56     1575.11     39.54 o 
   6   5   1       83.34       86.92      7.94 o 
   7   5   1      127.86      104.36      8.71 o 
   8   5   1       11.49        8.87     14.45 o 
 -10   6   1       18.79       13.44      7.13 o 
  -9   6   1      239.37      241.62     16.95 o 
  -8   6   1       89.68       81.42      7.11 o 
  -7   6   1      480.85      441.38     23.88 o 
  -6   6   1      947.59      991.61     29.77 o 
  -5   6   1      264.48      266.37     18.48 o 
  -4   6   1      352.76      330.18     18.03 o 
  -3   6   1       51.17       66.62      5.24 o 
  -2   6   1     1736.47     1722.58     32.97 o 
  -1   6   1       24.28       28.27      4.30 o 
   0   6   1     1733.07     1889.83     68.89 o 
   1   6   1      703.48      751.45     25.00 o 
   2   6   1        7.10        6.30     12.81 o 
   3   6   1       58.20       48.30      7.58 o 
   4   6   1      806.91      899.43     32.14 o 
   5   6   1      425.74      380.14     26.15 o 
   6   6   1       41.34       26.49      8.37 o 
   7   6   1      242.04      207.57     14.74 o 
  -9   7   1        4.33        2.84      6.39 o 
  -8   7   1      650.52      627.97     29.62 o 
  -7   7   1      111.50      116.94      9.47 o 
  -6   7   1      362.84      371.63     21.72 o 
  -5   7   1      210.97      235.63     14.56 o 
  -4   7   1      594.20      586.33     25.61 o 
  -3   7   1       23.13       12.20     10.37 o 
  -2   7   1      751.26      771.19     25.03 o 
  -1   7   1     2243.71     2264.31     41.70 o 
   0   7   1      206.71      204.02     16.73 o 
   1   7   1      135.59      136.95      8.08 o 
   2   7   1        1.71       12.49     14.49 o 
   3   7   1      550.86      540.85     27.70 o 
   4   7   1      146.93      153.51     10.22 o 
   5   7   1      467.80      504.14     30.92 o 
   6   7   1      198.49      218.41     14.27 o 
  -8   8   1        4.18       18.00     12.11 o 
  -7   8   1        2.13       15.51     12.72 o 
  -6   8   1       57.15       59.55      7.07 o 
  -5   8   1       10.80       14.63      5.60 o 
  -4   8   1      635.52      616.94     27.59 o 
  -3   8   1      120.57      128.08      8.73 o 
  -2   8   1      600.40      595.65     24.96 o 
  -1   8   1      950.79      871.21     29.53 o 
   0   8   1      557.73      610.66     19.24 o 
   1   8   1        4.27       -2.41     16.54 o 
   2   8   1      143.13      154.41     10.71 o 
   3   8   1      117.11      112.62      9.41 o 
   4   8   1      387.03      353.96     23.95 o 
   5   8   1       46.26       -4.79     21.79 o 
  -7   9   1        0.44        8.53     12.09 o 
  -6   9   1       96.33       97.31      7.94 o 
  -5   9   1       45.22       46.47      6.89 o 
  -4   9   1      244.19      215.15     15.37 o 
  -3   9   1        6.42        8.69     12.83 o 
  -2   9   1     2889.52     2914.80     55.99 o 
  -1   9   1      496.46      457.47     23.70 o 
   0   9   1       39.43       36.53      5.28 o 
   1   9   1      434.06      440.84     26.67 o 
   2   9   1       59.64       84.46      8.73 o 
   3   9   1      392.85      380.30     23.05 o 
   4   9   1       10.40       35.42      9.81 o 
  -6  10   1        0.34      -14.92     14.92 o 
  -5  10   1       72.20       75.46      7.47 o 
  -4  10   1      197.89      202.39     10.51 o 
  -3  10   1      417.63      399.49     23.27 o 
  -2  10   1       27.85       24.28      7.20 o 
  -1  10   1      335.35      307.47     17.01 o 
   0  10   1      140.34      123.39     11.41 o 
   1  10   1      134.00      141.58     10.04 o 
   2  10   1       60.19       69.32      9.25 o 
  -3  11   1       32.22       22.44     19.31 o 
  -2  11   1      371.05      349.15     21.92 o 
  -1 -11   2      330.72      306.77     22.57 o 
   0 -11   2        6.33        0.65      7.17 o 
   1 -11   2      348.40      312.13     20.73 o 
   2 -11   2       89.96       86.78      8.82 o 
   3 -11   2       46.07       60.27      7.99 o 
   4 -11   2       16.07       16.20      8.55 o 
  -3 -10   2      173.13      155.04     10.56 o 
  -2 -10   2      165.71      185.94     13.62 o 
  -1 -10   2      222.12      191.34     13.68 o 
   0 -10   2      557.43      534.47     30.27 o 
   1 -10   2      328.09      345.75     19.47 o 
   2 -10   2      257.02      227.10     13.32 o 
   3 -10   2       84.25       67.54      8.08 o 
   4 -10   2      142.17      149.35     10.24 o 
   5 -10   2       33.87       22.17     15.62 o 
   6 -10   2      172.72      171.85     12.54 o 
  -5  -9   2      201.47      180.94     12.18 o 
  -4  -9   2        2.29       -3.42     16.86 o 
  -3  -9   2       60.29       60.81      8.48 o 
  -2  -9   2       38.61       39.97      7.38 o 
  -1  -9   2      118.13      126.10      9.27 o 
   0  -9   2        6.47        9.08      9.62 o 
   1  -9   2      442.29      373.36     22.84 o 
   2  -9   2      114.97      121.26      9.43 o 
   3  -9   2       52.52       54.67      7.16 o 
   4  -9   2       17.21       20.19      6.95 o 
   5  -9   2      636.85      656.82     31.17 o 
   6  -9   2       24.08       18.18      6.91 o 
   7  -9   2       14.20       18.39     13.98 o 
  -6  -8   2       17.99       21.88     18.63 o 
  -5  -8   2       56.62       50.43      9.00 o 
  -4  -8   2       47.13       67.13      8.75 o 
  -3  -8   2      228.91      241.51     14.45 o 
  -2  -8   2       46.21       44.02      7.85 o 
  -1  -8   2     1122.55     1040.54     33.56 o 
   0  -8   2      711.26      727.57     19.26 o 
   1  -8   2      200.85      192.94     14.11 o 
   2  -8   2      423.15      348.54     20.82 o 
   3  -8   2      124.51      104.09      7.13 o 
   4  -8   2     1212.37     1128.22     36.55 o 
   5  -8   2        0.10        9.34     13.12 o 
   6  -8   2      706.93      803.10     31.01 o 
   7  -8   2      135.42      120.07      8.73 o 
   8  -8   2      122.29      147.12      8.93 o 
  -7  -7   2       96.14       81.85      9.02 o 
  -6  -7   2        7.04       -3.94     14.90 o 
  -5  -7   2        0.69        6.82     16.07 o 
  -4  -7   2      140.40      157.15      9.07 o 
  -3  -7   2        1.47      -13.50     13.50 o 
  -2  -7   2      956.80      948.06     30.00 o 
  -1  -7   2      643.72      640.23     24.10 o 
   0  -7   2       50.86       47.86      5.84 o 
   1  -7   2      440.02      432.04     19.56 o 
   2  -7   2      148.30      191.14     10.42 o 
   3  -7   2      179.40      161.18     11.84 o 
   4  -7   2       30.91       14.54     12.74 o 
   5  -7   2      801.59      868.57     28.72 o 
   6  -7   2        0.53       -9.99     12.42 o 
   7  -7   2      192.73      209.01     13.68 o 
   8  -7   2        7.74      -14.27     14.27 o 
   9  -7   2      227.06      238.02     14.72 o 
  -8  -6   2      154.16      143.70     10.19 o 
  -7  -6   2      233.41      251.97     18.54 o 
  -6  -6   2      367.45      399.09     24.89 o 
  -5  -6   2      972.50     1027.44     34.91 o 
  -4  -6   2      155.37      152.50      9.56 o 
  -3  -6   2     2425.32     2411.67     42.38 o 
  -2  -6   2      381.31      428.70     19.15 o 
  -1  -6   2      672.23      691.59     22.35 o 
   0  -6   2      308.02      324.85     12.45 o 
   1  -6   2      473.83      437.89     17.62 o 
   2  -6   2      535.94      548.05     19.98 o 
   3  -6   2      465.71      439.69     18.63 o 
   4  -6   2       93.90       73.28      6.64 o 
   5  -6   2      412.36      432.85     20.93 o 
   6  -6   2      320.13      337.96     16.77 o 
   7  -6   2       80.82       79.49      6.93 o 
   8  -6   2        1.85        9.56     10.89 o 
   9  -6   2       72.67       70.73      7.76 o 
  -8  -5   2      472.23      461.45     27.97 o 
  -7  -5   2      148.00      146.40      9.41 o 
  -6  -5   2      774.91      757.46     28.81 o 
  -5  -5   2      995.93     1010.94     31.06 o 
  -4  -5   2     1268.93     1317.13     32.88 o 
  -3  -5   2      284.40      250.82     16.50 o 
  -2  -5   2     3715.81     3637.09     44.36 o 
  -1  -5   2     1411.66     1395.83     27.19 o 
   0  -5   2     1746.06     1829.01     21.18 o 
   1  -5   2      342.08      387.70     15.84 o 
   2  -5   2      394.35      336.84     14.56 o 
   3  -5   2       56.56       65.18      6.30 o 
   4  -5   2        9.89       13.23     10.17 o 
   5  -5   2       55.77       50.52      5.87 o 
   6  -5   2      100.68       98.33      6.75 o 
   7  -5   2      379.60      352.46     21.81 o 
   8  -5   2       28.45       34.68      6.23 o 
   9  -5   2      123.69      142.80      8.84 o 
  -9  -4   2       19.86      -12.78     16.52 o 
  -8  -4   2      567.63      526.90     26.76 o 
  -7  -4   2      376.39      351.24     18.43 o 
  -6  -4   2       78.65       76.14      6.77 o 
  -5  -4   2        1.49        5.58     10.58 o 
  -4  -4   2     1413.61     1581.43     33.42 o 
  -3  -4   2     2256.74     2317.33     34.64 o 
  -2  -4   2     1140.42     1258.48     24.58 o 
  -1  -4   2      217.09      179.66     12.22 o 
   0  -4   2       79.17      110.22      5.24 o 
   1  -4   2       29.74       21.54      3.56 o 
   2  -4   2        3.59       -1.28      3.35 o 
   3  -4   2       16.34       33.98      4.10 o 
   4  -4   2      487.03      531.22     20.46 o 
   5  -4   2      402.72      452.61     18.59 o 
   6  -4   2       16.22       13.37      5.20 o 
   7  -4   2      265.20      267.03     18.18 o 
   8  -4   2      512.54      535.65     24.96 o 
   9  -4   2      478.59      417.97     26.58 o 
  10  -4   2      413.56      430.37     23.36 o 
 -10  -3   2       39.85       45.57      7.61 o 
  -9  -3   2     1099.33     1068.71     37.58 o 
  -8  -3   2      218.82      220.08     16.38 o 
  -7  -3   2       26.16       24.51      6.26 o 
  -6  -3   2       37.94       54.60      5.83 o 
  -5  -3   2      729.88      695.71     23.11 o 
  -4  -3   2       84.88      111.36      7.13 o 
  -3  -3   2      572.75      496.18     16.20 o 
  -2  -3   2      198.84      192.92     11.61 o 
  -1  -3   2       43.12       26.96      3.65 o 
   0  -3   2      213.06      209.64      7.61 o 
   1  -3   2     1152.41     1027.93     18.70 o 
   2  -3   2     1031.49      873.25     18.41 o 
   3  -3   2       60.96       50.10      3.80 o 
   4  -3   2      710.99      729.06     22.35 o 
   5  -3   2        1.89        0.54      8.89 o 
   6  -3   2      530.74      534.03     21.25 o 
   7  -3   2       31.21       41.41      5.67 o 
   8  -3   2     1104.61     1123.45     35.06 o 
   9  -3   2       51.69       37.09      7.56 o 
  10  -3   2      154.05      147.73     10.65 o 
 -10  -2   2      430.90      401.52     21.09 o 
  -9  -2   2      195.90      155.51     12.38 o 
  -8  -2   2      582.64      659.25     27.14 o 
  -7  -2   2      287.55      227.98     14.02 o 
  -6  -2   2       19.56       39.07      5.36 o 
  -5  -2   2      176.89      220.64     11.66 o 
  -4  -2   2     1327.78     1277.97     26.96 o 
  -3  -2   2      463.66      409.46     14.20 o 
  -2  -2   2      291.95      204.37     10.76 o 
  -1  -2   2      380.29      344.80     11.16 o 
   0  -2   2      300.08      345.17      7.79 o 
   1  -2   2      668.51      751.52     15.06 o 
   2  -2   2     2501.01     2290.66     26.33 o 
   3  -2   2     1689.50     1496.27     24.82 o 
   4  -2   2       16.74        6.21      8.93 o 
   5  -2   2       40.73       61.84      4.93 o 
   6  -2   2      749.55      734.71     24.19 o 
   7  -2   2      455.68      462.04     22.78 o 
   8  -2   2      157.92      167.62     14.29 o 
   9  -2   2      155.55      143.72     11.64 o 
  10  -2   2        3.67      -13.19     14.25 o 
 -10  -1   2      628.85      554.55     29.23 o 
  -9  -1   2      195.55      212.65     15.73 o 
  -8  -1   2        2.15       11.84     12.31 o 
  -7  -1   2      464.39      460.44     20.23 o 
  -6  -1   2       71.25       76.77      5.85 o 
  -5  -1   2     2866.12     2950.68     38.91 o 
  -4  -1   2      479.07      462.46     16.38 o 
  -3  -1   2     2242.48     2138.59     26.44 o 
  -2  -1   2     1893.76     1539.55     19.80 o 
  -1  -1   2      132.31       59.39      4.37 o 
   0  -1   2        1.69       32.43      2.02 o 
   1  -1   2    12068.63    12938.49     51.04 o 
   2  -1   2     5951.34     5559.52     38.87 o 
   3  -1   2       65.15       44.63      3.80 o 
   4  -1   2     1733.44     2112.40     33.58 o 
   5  -1   2     1188.10     1267.91     28.11 o 
   6  -1   2      312.56      267.03     17.94 o 
   7  -1   2      797.04      774.32     28.29 o 
   8  -1   2      563.29      583.34     26.87 o 
   9  -1   2        0.87      -13.37     13.37 o 
  10  -1   2      313.47      266.35     13.57 o 
 -10   0   2       32.26       34.82      7.04 o 
  -9   0   2      750.07      697.40     30.02 o 
  -8   0   2      843.74      714.28     26.74 o 
  -7   0   2      201.82      177.90     10.33 o 
  -6   0   2     1628.91     1729.72     33.15 o 
  -5   0   2        2.20        8.46      8.39 o 
  -4   0   2     2597.48     2402.09     32.88 o 
  -3   0   2     5097.95     4634.62     36.93 o 
  -2   0   2      387.17      310.12     10.31 o 
  -1   0   2      865.21      682.93     11.97 o 
   0   0   2     2655.63     2203.04     58.39 o 
   1   0   2     4059.57     3800.10     28.56 o 
   2   0   2     1075.97     1214.95     19.85 o 
   3   0   2     1737.00     1730.32     26.62 o 
   4   0   2     1527.75     1978.42     33.47 o 
   5   0   2      190.15      244.00     14.47 o 
   6   0   2      548.32      611.45     22.66 o 
   7   0   2      232.59      206.73     14.72 o 
   8   0   2      102.73       82.30      8.17 o 
   9   0   2      734.85      807.78     32.14 o 
  10   0   2        1.48      -11.34     15.30 o 
 -10   1   2      573.30      541.82     28.00 o 
  -9   1   2      668.51      635.39     28.18 o 
  -8   1   2      175.03      205.74     13.73 o 
  -7   1   2      719.24      661.52     23.34 o 
  -6   1   2      126.85       74.72      5.56 o 
  -5   1   2      750.37      706.87     20.39 o 
  -4   1   2      362.73      337.74     14.76 o 
  -3   1   2      161.25      157.13     10.19 o 
  -2   1   2      271.04      225.82      9.47 o 
  -1   1   2     2430.01     2235.48     21.52 o 
   0   1   2     5359.01     5641.63    248.80 o 
   1   1   2     2843.66     2563.74     26.15 o 
   2   1   2      218.50      227.19     11.39 o 
   3   1   2        3.69       20.23      3.62 o 
   4   1   2        0.39        0.00      9.79 o 
   5   1   2       25.71       23.36      4.97 o 
   6   1   2        5.33       16.18     10.96 o 
   7   1   2      587.26      597.13     23.97 o 
   8   1   2      415.62      366.50     25.41 o 
   9   1   2       75.58       74.61      7.85 o 
 -11   2   2      279.85      247.22     18.00 o 
 -10   2   2       10.95       -0.99     14.79 o 
  -9   2   2     1125.59     1080.01     34.73 o 
  -8   2   2      146.52      149.30      7.90 o 
  -7   2   2      279.68      277.31     13.80 o 
  -6   2   2      123.59      134.92     10.15 o 
  -5   2   2     3860.25     3538.68     42.58 o 
  -4   2   2     1627.86     1597.68     28.22 o 
  -3   2   2      418.50      373.25     13.19 o 
  -2   2   2        3.29        6.08      6.46 o 
  -1   2   2     3509.03     3774.73     31.15 o 
   0   2   2     3166.14     3719.78    220.56 o 
   1   2   2      535.73      631.52     16.07 o 
   2   2   2      832.39      844.18     19.40 o 
   3   2   2       27.77       58.24      5.36 o 
   4   2   2      614.36      807.13     24.80 o 
   5   2   2      189.94      178.72     13.08 o 
   6   2   2     1026.77     1108.48     31.98 o 
   7   2   2       43.42       41.12      6.98 o 
   8   2   2      626.95      644.35     28.33 o 
   9   2   2       45.48       60.81      7.61 o 
 -10   3   2      213.88      226.49     14.74 o 
  -9   3   2       80.01       74.29      6.86 o 
  -8   3   2      440.48      398.84     20.82 o 
  -7   3   2        0.67        8.06      9.86 o 
  -6   3   2     1312.65     1354.87     30.65 o 
  -5   3   2       12.48       11.34      9.02 o 
  -4   3   2      112.84       98.06      7.88 o 
  -3   3   2      116.34       81.13      5.13 o 
  -2   3   2     3668.65     3801.09     36.55 o 
  -1   3   2      152.35      200.93     10.28 o 
   0   3   2     2030.51     2253.04    119.74 o 
   1   3   2     6845.66     8836.33     57.66 o 
   2   3   2      245.35      282.42     14.11 o 
   3   3   2     2960.72     3340.27     42.56 o 
   4   3   2       18.25       29.26      5.94 o 
   5   3   2     1780.29     2013.08     39.36 o 
   6   3   2       58.03       57.93      6.93 o 
   7   3   2     1320.24     1352.64     38.89 o 
   8   3   2      116.53      118.51      8.55 o 
 -10   4   2        1.49      -11.34     14.11 o 
  -9   4   2       56.67       53.00      6.55 o 
  -8   4   2        0.95        7.29     10.78 o 
  -7   4   2      422.58      386.37     20.66 o 
  -6   4   2      794.12      787.10     25.84 o 
  -5   4   2     2012.48     1926.39     34.70 o 
  -4   4   2       59.05       48.77      4.91 o 
  -3   4   2     1325.86     1306.39     26.29 o 
  -2   4   2       25.33       20.52      3.71 o 
  -1   4   2     7054.18     8033.58     57.84 o 
   0   4   2     3669.92     4656.40    267.95 o 
   1   4   2     3719.28     4852.56     48.25 o 
   2   4   2     3064.81     3749.98     44.99 o 
   3   4   2      136.28      172.80     12.85 o 
   4   4   2     1313.71     1549.97     37.29 o 
   5   4   2     1379.02     1447.77     37.04 o 
   6   4   2      247.71      241.87     14.54 o 
   7   4   2      106.90      101.90      8.53 o 
   8   4   2       81.76       87.28      8.44 o 
 -10   5   2      310.30      287.48     20.10 o 
  -9   5   2      105.64      105.03      9.72 o 
  -8   5   2        2.60       16.27     11.52 o 
  -7   5   2      717.41      703.00     26.11 o 
  -6   5   2     2269.27     2284.09     43.12 o 
  -5   5   2       77.02       83.94      5.67 o 
  -4   5   2      547.90      552.96     20.55 o 
  -3   5   2        3.81       10.96      8.12 o 
  -2   5   2     1070.31     1146.83     25.18 o 
  -1   5   2      132.18      126.32      8.96 o 
   0   5   2     2877.15     3169.83    224.86 o 
   1   5   2      386.83      418.22     17.58 o 
   2   5   2       25.41       59.23      6.12 o 
   3   5   2        2.22       12.36     14.79 o 
   4   5   2      770.00      807.92     32.14 o 
   5   5   2       12.84       10.67     16.45 o 
   6   5   2       68.65       67.72      7.79 o 
   7   5   2      284.78      260.43     19.35 o 
 -10   6   2       74.08       81.96      7.70 o 
  -9   6   2       20.04       16.11     12.24 o 
  -8   6   2      380.13      347.06     22.89 o 
  -7   6   2      222.16      227.30     13.17 o 
  -6   6   2      934.64      940.84     29.98 o 
  -5   6   2     1485.08     1543.60     35.09 o 
  -4   6   2        0.55        5.54      9.77 o 
  -3   6   2      607.89      571.37     21.97 o 
  -2   6   2      509.07      562.30     20.61 o 
  -1   6   2     2390.16     2451.28     40.28 o 
   0   6   2       33.66       41.99      3.88 o 
   1   6   2     1649.50     1875.44     38.08 o 
   2   6   2      254.43      284.81     19.78 o 
   3   6   2      230.85      223.75     16.43 o 
   4   6   2      117.60      120.54      9.79 o 
   5   6   2      634.07      658.46     30.92 o 
   6   6   2      983.35      833.94     36.10 o 
   7   6   2       10.36        7.97     17.22 o 
  -9   7   2       95.46       88.06      7.90 o 
  -8   7   2      119.37      118.54      8.75 o 
  -7   7   2      530.26      500.32     27.12 o 
  -6   7   2      559.85      558.40     26.29 o 
  -5   7   2      550.95      537.32     24.85 o 
  -4   7   2      492.34      493.39     23.09 o 
  -3   7   2       20.72       33.85      5.31 o 
  -2   7   2      296.95      312.24     19.08 o 
  -1   7   2      646.22      643.74     24.28 o 
   0   7   2     2184.32     2311.45    116.94 o 
   1   7   2      317.93      393.89     22.66 o 
   2   7   2       47.51       66.66      7.63 o 
   3   7   2       22.20       28.76      7.63 o 
   4   7   2     1176.24     1225.89     43.08 o 
   5   7   2      208.39      197.17     15.48 o 
   6   7   2      121.29      112.93      9.95 o 
  -8   8   2       30.99       37.99      7.31 o 
  -7   8   2       29.21       27.39      6.86 o 
  -6   8   2     1116.98     1086.78     37.16 o 
  -5   8   2      123.07      116.15      7.52 o 
  -4   8   2        3.36        3.60      6.21 o 
  -3   8   2       67.50       59.10      6.71 o 
  -2   8   2      402.38      418.91     21.81 o 
  -1   8   2      768.22      771.15     28.74 o 
   0   8   2       42.39       28.92     13.15 o 
   1   8   2       51.39       58.02      8.10 o 
   2   8   2       54.89       54.96      8.03 o 
   3   8   2       98.65      102.26      9.20 o 
   4   8   2       40.10       55.12      9.52 o 
   5   8   2      446.71      519.54     32.25 o 
  -7   9   2      679.91      709.41     33.76 o 
  -6   9   2        1.69       -7.18     15.06 o 
  -5   9   2      882.89      947.14     35.29 o 
  -4   9   2      235.35      260.97     15.26 o 
  -3   9   2      350.79      366.05     24.26 o 
  -2   9   2      362.60      357.97     23.59 o 
  -1   9   2      456.37      417.32     24.94 o 
   0   9   2      706.66      697.96     25.60 o 
   1   9   2       32.61       25.52      8.21 o 
   2   9   2      118.89      104.60      9.59 o 
   3   9   2      418.65      436.13     28.40 o 
  -6  10   2      479.21      428.55     28.20 o 
  -5  10   2        2.98        4.39     14.11 o 
  -4  10   2      153.78      170.21     10.01 o 
  -3  10   2        0.68        7.97     15.80 o 
  -2  10   2      859.25      847.57     35.94 o 
  -1  10   2      181.72      169.58     11.93 o 
   0  10   2      248.11      262.43     10.60 o 
   1  10   2      129.85      118.27     10.87 o 
  -1 -11   3       95.27       86.26      9.59 o 
   0 -11   3      338.70      369.60     15.66 o 
   1 -11   3      117.96      129.00      8.93 o 
   2 -11   3      545.60      518.95     30.88 o 
   3 -11   3       52.02       58.47      8.48 o 
   4 -11   3      193.53      188.71     12.02 o 
  -3 -10   3      237.24      175.77     14.47 o 
  -2 -10   3       19.25       18.21      8.06 o 
  -1 -10   3       31.30       28.92      8.10 o 
   0 -10   3        3.80        7.04      9.92 o 
   1 -10   3      901.81      884.28     35.33 o 
   2 -10   3        8.74        2.86     13.75 o 
   3 -10   3       14.32        0.97      7.00 o 
   4 -10   3       12.77       14.56     14.02 o 
   5 -10   3      233.23      220.35     19.35 o 
   6 -10   3      197.43      219.49     19.87 o 
  -5  -9   3       69.37       56.98      9.68 o 
  -4  -9   3       52.69       61.71      9.07 o 
  -3  -9   3       94.53      102.11      8.57 o 
  -2  -9   3       15.06       11.82      7.09 o 
  -1  -9   3      391.02      370.42     24.71 o 
   0  -9   3      323.73      307.74     15.16 o 
   1  -9   3       45.51       34.61      6.82 o 
   2  -9   3       27.65        6.73     12.92 o 
   3  -9   3       22.71       11.50     16.92 o 
   4  -9   3      367.52      347.69     20.57 o 
   5  -9   3       43.13       45.03      7.20 o 
   6  -9   3      401.26      395.82     27.66 o 
   7  -9   3      221.26      210.38     13.19 o 
  -6  -8   3      257.19      225.64     17.24 o 
  -5  -8   3       44.18       55.23      8.57 o 
  -4  -8   3      523.10      472.82     28.63 o 
  -3  -8   3        0.85       -7.61     14.40 o 
  -2  -8   3      856.56      785.66     30.61 o 
  -1  -8   3      263.99      261.78     16.54 o 
   0  -8   3      863.54      861.43     20.79 o 
   1  -8   3     1189.87     1143.38     32.59 o 
   2  -8   3      124.47      133.93      9.63 o 
   3  -8   3      615.55      542.06     25.32 o 
   4  -8   3      269.27      229.91     17.06 o 
   5  -8   3     1204.24     1247.47     37.65 o 
   6  -8   3       18.11        0.00     16.20 o 
   7  -8   3      339.41      375.55     20.32 o 
   8  -8   3       43.16       51.02      7.43 o 
  -7  -7   3      255.81      239.10     19.35 o 
  -6  -7   3       13.38       -2.93     17.15 o 
  -5  -7   3      401.92      407.17     26.92 o 
  -4  -7   3      307.52      341.16     22.98 o 
  -3  -7   3      340.04      328.67     20.73 o 
  -2  -7   3        3.18        6.82     12.58 o 
  -1  -7   3      850.66      860.45     27.95 o 
   0  -7   3      860.72      790.32     18.29 o 
   1  -7   3      220.23      209.16     13.03 o 
   2  -7   3      414.01      385.70     19.04 o 
   3  -7   3      698.93      596.14     23.88 o 
   4  -7   3     1067.87      957.47     31.51 o 
   5  -7   3      216.32      278.05     16.02 o 
   6  -7   3     1260.63     1288.05     37.76 o 
   7  -7   3        8.86      -14.09     14.09 o 
   8  -7   3       22.20       32.34      6.66 o 
  -8  -6   3      258.38      242.32     13.71 o 
  -7  -6   3      217.87      178.78     17.08 o 
  -6  -6   3     1044.57     1001.20     35.04 o 
  -5  -6   3       95.30       91.93      8.62 o 
  -4  -6   3      524.45      585.66     26.13 o 
  -3  -6   3      220.88      223.88     14.16 o 
  -2  -6   3      718.78      552.39     22.44 o 
  -1  -6   3     1547.58     1674.85     33.47 o 
   0  -6   3      727.87      798.25     24.55 o 
   1  -6   3      430.92      381.87     17.26 o 
   2  -6   3     1065.80     1040.85     27.05 o 
   3  -6   3       43.06       15.28     12.54 o 
   4  -6   3      165.58      158.01     10.89 o 
   5  -6   3      731.33      740.16     26.53 o 
   6  -6   3        8.04        4.79     12.38 o 
   7  -6   3       39.41      -10.65     14.74 o 
   8  -6   3       34.71       22.80      6.77 o 
   9  -6   3      131.20      154.48      9.23 o 
  -9  -5   3        2.26       13.59     15.71 o 
  -8  -5   3      845.75      834.50     34.46 o 
  -7  -5   3      635.07      596.10     28.11 o 
  -6  -5   3        9.67        3.17     13.84 o 
  -5  -5   3      833.33      750.13     28.09 o 
  -4  -5   3       36.62       39.27      6.08 o 
  -3  -5   3     1017.45     1048.14     27.50 o 
  -2  -5   3      135.58      151.15      9.50 o 
  -1  -5   3      842.77      709.82     20.97 o 
   0  -5   3       25.19       34.18      3.06 o 
   1  -5   3       24.91       -4.55      8.87 o 
   2  -5   3      547.78      537.74     19.02 o 
   3  -5   3        6.42       10.78      8.48 o 
   4  -5   3      112.03       94.93      7.09 o 
   5  -5   3      355.64      349.15     20.23 o 
   6  -5   3      546.31      594.57     24.71 o 
   7  -5   3        8.42        4.19     13.46 o 
   8  -5   3        0.87       -4.75     13.01 o 
   9  -5   3      111.18      111.29      8.55 o 
  -9  -4   3      290.17      247.54     19.26 o 
  -8  -4   3      185.51      194.90     13.89 o 
  -7  -4   3      363.01      382.50     23.11 o 
  -6  -4   3     1201.14     1187.20     32.99 o 
  -5  -4   3       13.40       24.33      5.18 o 
  -4  -4   3      297.05      326.87     18.21 o 
  -3  -4   3      943.88      873.70     22.46 o 
  -2  -4   3      760.29      661.41     18.95 o 
  -1  -4   3       95.82      106.68      8.64 o 
   0  -4   3      382.75      334.22      9.83 o 
   1  -4   3      295.85      313.36     13.32 o 
   2  -4   3     1285.56     1269.89     24.87 o 
   3  -4   3      272.84      290.50     14.49 o 
   4  -4   3     5319.75     4987.82     58.47 o 
   5  -4   3      758.44      812.42     25.61 o 
   6  -4   3      342.65      353.54     19.26 o 
   7  -4   3       23.53       23.02      5.92 o 
   8  -4   3      197.24      200.34     15.78 o 
   9  -4   3      366.41      366.21     20.25 o 
 -10  -3   3      206.51      185.33     13.80 o 
  -9  -3   3       93.18       88.22      8.30 o 
  -8  -3   3      866.13      836.91     31.44 o 
  -7  -3   3      411.87      441.53     22.57 o 
  -6  -3   3       35.21       44.00      5.63 o 
  -5  -3   3        2.18      -10.28     10.28 o 
  -4  -3   3      857.14      725.75     23.02 o 
  -3  -3   3      754.77      724.49     19.76 o 
  -2  -3   3      127.35       93.53      5.36 o 
  -1  -3   3     2389.13     2233.99     28.15 o 
   0  -3   3        7.61        2.33      8.89 o 
   1  -3   3       32.80       17.24      3.44 o 
   2  -3   3       27.26       20.19      3.38 o 
   3  -3   3     2527.74     2291.95     33.49 o 
   4  -3   3       84.04       85.23      7.36 o 
   5  -3   3      912.81      901.00     25.93 o 
   6  -3   3      240.78      295.25     14.65 o 
   7  -3   3      198.81      198.54     13.95 o 
   8  -3   3        3.97        3.60     12.60 o 
   9  -3   3      372.27      370.73     24.96 o 
 -10  -2   3      199.91      227.55     14.13 o 
  -9  -2   3      230.11      238.17     16.05 o 
  -8  -2   3       91.70       87.19      7.27 o 
  -7  -2   3      112.27      101.25      6.62 o 
  -6  -2   3        9.23       13.05      4.79 o 
  -5  -2   3      163.25      170.37     10.69 o 
  -4  -2   3        8.45       16.07      4.55 o 
  -3  -2   3      862.09      748.15     18.21 o 
  -2  -2   3       35.63       20.70      3.35 o 
  -1  -2   3     3207.56     3096.24     30.02 o 
   0  -2   3     6746.34     6807.77     30.58 o 
   1  -2   3      220.05      270.60     11.66 o 
   2  -2   3       13.40        9.61      7.76 o 
   3  -2   3      169.47      167.71     11.48 o 
   4  -2   3     2575.92     2581.41     40.60 o 
   5  -2   3        9.99        0.00      9.61 o 
   6  -2   3       61.65       53.59      6.03 o 
   7  -2   3      116.02      119.19      7.58 o 
   8  -2   3      202.50      217.74     13.80 o 
   9  -2   3       60.45       56.65      7.56 o 
 -10  -1   3      193.49      190.44     11.25 o 
  -9  -1   3      180.22      195.48     11.77 o 
  -8  -1   3      901.31      895.80     31.12 o 
  -7  -1   3        0.22        2.72     10.19 o 
  -6  -1   3      217.32      200.48     11.75 o 
  -5  -1   3        8.59        4.82      8.80 o 
  -4  -1   3     3072.54     2864.35     37.76 o 
  -3  -1   3      658.30      482.11     14.83 o 
  -2  -1   3     2422.50     2242.84     25.68 o 
  -1  -1   3    14484.16    12956.58     56.20 o 
   0  -1   3    15271.10    14310.83    283.35 o 
   1  -1   3     4538.61     4502.22     35.81 o 
   2  -1   3     4116.36     3825.26     36.53 o 
   3  -1   3      870.33      869.90     20.77 o 
   4  -1   3     1928.44     2169.29     37.45 o 
   5  -1   3      329.54      344.96     17.87 o 
   6  -1   3      261.83      286.29     14.85 o 
   7  -1   3      396.02      419.18     22.35 o 
   8  -1   3      100.80       92.52      7.58 o 
   9  -1   3      691.44      588.67     30.94 o 
 -10   0   3      523.15      464.44     27.61 o 
  -9   0   3     1222.14     1211.51     37.43 o 
  -8   0   3      214.16      179.50     11.46 o 
  -7   0   3      769.18      685.99     24.53 o 
  -6   0   3      285.08      326.28     16.52 o 
  -5   0   3      508.27      502.61     17.62 o 
  -4   0   3      116.14      116.94      9.27 o 
  -3   0   3     2680.28     2028.30     26.67 o 
  -2   0   3       31.91       18.25      3.22 o 
  -1   0   3      533.13      638.25     13.95 o 
   0   0   3     2759.91     2912.81     29.41 o 
   1   0   3       46.17       11.19      8.55 o 
   2   0   3      113.84      131.05      8.48 o 
   3   0   3     1427.01     1467.69     26.71 o 
   4   0   3       59.31       54.67      5.22 o 
   5   0   3      191.33      173.31     10.37 o 
   6   0   3      211.20      252.24     16.61 o 
   7   0   3      209.49      219.04     15.55 o 
   8   0   3      213.97      209.34     11.88 o 
   9   0   3        1.20       21.11     14.25 o 
 -10   1   3      293.45      266.01     17.13 o 
  -9   1   3      174.56      159.63     11.57 o 
  -8   1   3      474.73      517.33     23.34 o 
  -7   1   3       16.04       17.98      4.86 o 
  -6   1   3        2.27       -8.46      9.99 o 
  -5   1   3      172.90      126.05      8.64 o 
  -4   1   3      736.51      661.12     19.20 o 
  -3   1   3      125.69      118.87      7.67 o 
  -2   1   3      155.13      101.36      7.07 o 
  -1   1   3     1010.37     1044.50     17.78 o 
   0   1   3       16.24       43.07      2.48 o 
   1   1   3       68.57       67.22      4.48 o 
   2   1   3       13.68       24.19      3.98 o 
   3   1   3       48.20       59.19      4.55 o 
   4   1   3      390.54      459.51     19.53 o 
   5   1   3      125.80      143.76      9.88 o 
   6   1   3      233.93      245.17     14.38 o 
   7   1   3       20.88       33.51      6.32 o 
   8   1   3      647.77      683.62     31.26 o 
   9   1   3      582.30      540.20     29.86 o 
 -11   2   3       46.24       55.23      7.45 o 
 -10   2   3      600.31      637.19     29.68 o 
  -9   2   3        9.99       -8.80     12.42 o 
  -8   2   3        4.12        0.77     10.69 o 
  -7   2   3        5.83       -5.31      9.56 o 
  -6   2   3      488.12      513.44     19.78 o 
  -5   2   3       25.90       12.22      4.03 o 
  -4   2   3     2053.48     1872.87     31.15 o 
  -3   2   3      371.64      356.73     13.17 o 
  -2   2   3      126.05      118.85      7.20 o 
  -1   2   3      335.63      463.99     13.86 o 
   0   2   3     1213.01     1072.23     63.40 o 
   1   2   3       67.00       70.44      4.39 o 
   2   2   3        1.24       -1.64      8.69 o 
   3   2   3     1048.11     1108.14     26.65 o 
   4   2   3       76.01       81.31      6.32 o 
   5   2   3     1047.57     1214.97     31.62 o 
   6   2   3       89.00      108.48      9.14 o 
   7   2   3      822.87      808.55     30.54 o 
   8   2   3       92.84      115.25      8.30 o 
 -10   3   3        8.50        9.45      6.12 o 
  -9   3   3      175.41      203.88     14.79 o 
  -8   3   3      112.58      120.27      7.16 o 
  -7   3   3       47.81       40.85      5.65 o 
  -6   3   3     1075.01     1043.42     27.37 o 
  -5   3   3     4670.73     4598.32     51.31 o 
  -4   3   3      102.19       90.49      6.19 o 
  -3   3   3       15.79       12.31      3.69 o 
  -2   3   3      161.86      159.99     10.24 o 
  -1   3   3     2066.38     2199.22     29.82 o 
   0   3   3     4411.31     5196.56    323.29 o 
   1   3   3     2480.29     2771.29     36.01 o 
   2   3   3      734.35      694.22     20.70 o 
   3   3   3      230.26      297.90     16.61 o 
   4   3   3     1107.01     1362.95     36.48 o 
   5   3   3      476.43      476.39     22.96 o 
   6   3   3      438.31      440.99     23.90 o 
   7   3   3        0.04       -8.53     12.81 o 
   8   3   3      432.77      409.46     25.90 o 
 -10   4   3      470.08      377.84     26.31 o 
  -9   4   3       37.22       43.26      6.53 o 
  -8   4   3        3.81       -4.14      9.74 o 
  -7   4   3      230.60      230.54     13.82 o 
  -6   4   3     1453.84     1426.57     33.44 o 
  -5   4   3        9.90       12.60      9.99 o 
  -4   4   3     2514.62     2323.45     39.38 o 
  -3   4   3     2881.96     3125.41     40.71 o 
  -2   4   3      889.66      896.97     21.81 o 
  -1   4   3      593.97      750.19     20.10 o 
   0   4   3     1975.67     2254.63    145.59 o 
   1   4   3      221.06      196.97     11.68 o 
   2   4   3        1.74        4.41     10.22 o 
   3   4   3      381.02      358.71     21.07 o 
   4   4   3      540.47      643.77     26.08 o 
   5   4   3       72.68       70.98      7.67 o 
   6   4   3      362.55      385.40     24.98 o 
   7   4   3      799.18      765.36     31.62 o 
 -10   5   3      137.91      140.61     11.01 o 
  -9   5   3      211.69      222.35     13.84 o 
  -8   5   3       69.35       67.09      6.21 o 
  -7   5   3       32.40       37.31      5.67 o 
  -6   5   3      593.87      603.26     24.19 o 
  -5   5   3     1896.69     1944.78     38.08 o 
  -4   5   3      395.24      401.77     19.62 o 
  -3   5   3      159.96      159.29     10.33 o 
  -2   5   3        5.88       -1.60      8.35 o 
  -1   5   3      289.38      242.41     14.18 o 
   0   5   3        4.48       10.37      6.50 o 
   1   5   3      523.99      506.62     20.93 o 
   2   5   3      718.89      854.15     26.85 o 
   3   5   3        2.76        9.92     13.03 o 
   4   5   3       87.34      101.66      9.05 o 
   5   5   3      536.91      456.32     26.71 o 
   6   5   3      504.45      500.54     26.47 o 
   7   5   3        4.97       14.38     16.07 o 
 -10   6   3      151.52      148.22     10.51 o 
  -9   6   3       88.50       85.77      7.47 o 
  -8   6   3        0.47       10.31     10.46 o 
  -7   6   3      419.90      442.10     23.74 o 
  -6   6   3      245.22      233.25     15.19 o 
  -5   6   3      849.61      841.36     29.19 o 
  -4   6   3     1251.05     1158.91     33.53 o 
  -3   6   3      109.05      123.40      7.29 o 
  -2   6   3      349.79      392.38     18.23 o 
  -1   6   3     1448.89     1480.92     32.61 o 
   0   6   3     2996.85     3308.59    159.11 o 
   1   6   3      266.50      314.08     20.46 o 
   2   6   3      178.01      199.87     15.44 o 
   3   6   3       58.13       72.58      7.92 o 
   4   6   3      440.06      484.63     28.33 o 
   5   6   3      138.99      129.47     10.60 o 
   6   6   3      376.44      373.00     21.85 o 
  -9   7   3       34.78       38.15      7.04 o 
  -8   7   3       46.25       42.47      6.93 o 
  -7   7   3        5.31        0.00     12.63 o 
  -6   7   3      956.30      907.01     33.04 o 
  -5   7   3      433.63      464.87     23.02 o 
  -4   7   3      208.93      220.98     16.16 o 
  -3   7   3       16.80       20.70      5.47 o 
  -2   7   3       47.45       43.03      5.33 o 
  -1   7   3      407.36      420.45     21.11 o 
   0   7   3      297.40      340.95     14.38 o 
   1   7   3     1083.28     1214.84     35.51 o 
   2   7   3      438.77      464.67     26.26 o 
   3   7   3       57.44       56.85      8.46 o 
   4   7   3      118.09      116.08     10.62 o 
   5   7   3      606.75      575.06     35.15 o 
  -8   8   3        0.01        2.18     12.94 o 
  -7   8   3      230.73      253.16     17.17 o 
  -6   8   3       75.04       82.17      7.79 o 
  -5   8   3      196.81      203.54     13.01 o 
  -4   8   3      544.58      505.54     27.12 o 
  -3   8   3      521.67      489.38     24.73 o 
  -2   8   3      193.16      199.17     12.42 o 
  -1   8   3     1039.60     1051.34     33.20 o 
   0   8   3      737.15      811.36     28.01 o 
   1   8   3      137.11      135.71      9.45 o 
   2   8   3      226.34      199.24     12.87 o 
   3   8   3      118.83      126.50     10.96 o 
   4   8   3      199.91      187.87     15.82 o 
  -7   9   3        5.40       10.06     14.61 o 
  -6   9   3      696.59      746.32     34.41 o 
  -5   9   3      236.77      227.78     14.58 o 
  -4   9   3      136.11      141.27      9.23 o 
  -3   9   3       32.19       43.37      6.98 o 
  -2   9   3      690.61      674.58     29.93 o 
  -1   9   3       27.13       29.46      6.39 o 
   0   9   3      449.58      397.01     41.72 o 
   1   9   3      716.60      750.19     33.31 o 
   2   9   3       62.66       67.38      9.20 o 
  -5  10   3      375.50      333.17     22.82 o 
  -4  10   3       15.83      -10.85     15.75 o 
  -3  10   3      111.68      138.72     12.29 o 
  -2  10   3        0.04      -13.91     13.91 o 
  -1  10   3      728.06      677.23     34.61 o 
   0  10   3      171.68      194.88     34.76 o 
   0 -12   4       59.33       23.45     11.17 o 
  -1 -11   4       77.96       88.11      9.34 o 
   0 -11   4       23.98       23.07     11.80 o 
   1 -11   4      494.97      447.16     24.22 o 
   2 -11   4       21.15       14.45      7.72 o 
   3 -11   4       38.84       33.71      8.33 o 
  -3 -10   4        5.68       10.85     16.95 o 
  -2 -10   4       23.81       18.63     16.23 o 
  -1 -10   4       20.91       21.00     14.79 o 
   0 -10   4      245.74      248.42     11.17 o 
   1 -10   4        2.12       20.39     14.18 o 
   2 -10   4      195.41      197.21     14.20 o 
   3 -10   4      156.71       97.76     11.93 o 
   4 -10   4       20.81       11.52     15.62 o 
   5 -10   4       24.58       11.59      7.45 o 
  -5  -9   4       36.46       30.22      9.02 o 
  -4  -9   4      200.00      194.94     12.47 o 
  -3  -9   4       51.55       32.05      7.79 o 
  -2  -9   4       40.15       24.67     17.26 o 
  -1  -9   4       78.28       93.67      8.03 o 
   0  -9   4      248.71      269.84     12.47 o 
   1  -9   4     1253.12     1202.84     37.29 o 
   2  -9   4      232.71      226.00     16.52 o 
   3  -9   4      108.28      117.75      8.33 o 
   4  -9   4       12.59       14.02      7.00 o 
   5  -9   4      347.05      394.11     25.52 o 
   6  -9   4        5.78       -3.22     16.54 o 
  -6  -8   4      131.23      124.99      9.32 o 
  -5  -8   4      395.28      442.16     28.96 o 
  -4  -8   4       27.13       17.13      8.10 o 
  -3  -8   4      107.70      104.27      8.19 o 
  -2  -8   4       43.01       45.12      7.11 o 
  -1  -8   4      994.49     1038.15     32.41 o 
   0  -8   4      477.73      476.27     31.27 o 
   1  -8   4      198.16      213.51     15.08 o 
   2  -8   4      466.35      415.07     22.69 o 
   3  -8   4      112.36       94.75      7.22 o 
   4  -8   4      184.97      175.70     12.63 o 
   5  -8   4       39.68       51.58      6.80 o 
   6  -8   4      656.07      718.26     32.81 o 
   7  -8   4       31.38       14.94     16.41 o 
  -7  -7   4      168.67      159.90     12.09 o 
  -6  -7   4       68.52       72.67      7.85 o 
  -5  -7   4      215.20      240.36     15.03 o 
  -4  -7   4      520.95      539.12     27.52 o 
  -3  -7   4        8.33       13.59     12.13 o 
  -2  -7   4      353.04      341.99     16.45 o 
  -1  -7   4       70.62       76.97      6.46 o 
   0  -7   4     1775.10     1753.08     41.11 o 
   1  -7   4     1618.32     1600.58     36.46 o 
   2  -7   4      234.05      227.69     13.82 o 
   3  -7   4      136.93      123.60      8.12 o 
   4  -7   4      237.02      208.94     13.64 o 
   5  -7   4      752.96      820.66     30.72 o 
   6  -7   4       14.66      -11.84     14.94 o 
   7  -7   4      292.84      279.74     19.40 o 
   8  -7   4       95.51       94.93      8.24 o 
  -8  -6   4       84.64       94.43      8.64 o 
  -7  -6   4       82.28       78.99      8.01 o 
  -6  -6   4        3.16        7.99     13.14 o 
  -5  -6   4     2015.24     2024.81     47.46 o 
  -4  -6   4       26.98       29.59      6.77 o 
  -3  -6   4      164.61      163.30     13.10 o 
  -2  -6   4        4.44        0.00     11.10 o 
  -1  -6   4     5190.59     5337.30     58.92 o 
   0  -6   4      886.84      854.74     51.44 o 
   1  -6   4      610.40      524.62     21.40 o 
   2  -6   4      557.01      579.96     22.30 o 
   3  -6   4      199.37      175.70      8.75 o 
   4  -6   4      104.42      101.75      7.09 o 
   5  -6   4      379.27      335.04     21.65 o 
   6  -6   4     1403.87     1592.79     40.28 o 
   7  -6   4       31.90       29.19      6.71 o 
   8  -6   4       40.27       57.32      7.52 o 
  -9  -5   4        9.68       12.49     14.92 o 
  -8  -5   4       59.99       58.42      7.67 o 
  -7  -5   4      175.90      179.05     11.48 o 
  -6  -5   4      784.75      858.06     31.03 o 
  -5  -5   4       12.30       -5.72     12.22 o 
  -4  -5   4        4.24        2.84     13.37 o 
  -3  -5   4      527.97      435.23     19.74 o 
  -2  -5   4      421.43      341.70     16.77 o 
  -1  -5   4      754.27      849.96     22.87 o 
   0  -5   4     1188.28     1047.38     17.69 o 
   1  -5   4      276.63      258.68     14.47 o 
   2  -5   4      232.01      220.15     14.20 o 
   3  -5   4        8.57        3.53      9.56 o 
   4  -5   4      984.54      912.55     28.74 o 
   5  -5   4      944.65      922.92     29.14 o 
   6  -5   4      447.19      419.84     23.99 o 
   7  -5   4       92.92       89.23      7.63 o 
   8  -5   4      215.18      202.50     13.08 o 
   9  -5   4      251.87      260.61     14.43 o 
  -9  -4   4        5.93       -3.20     13.14 o 
  -8  -4   4      411.90      443.54     26.02 o 
  -7  -4   4       29.99       34.25      6.50 o 
  -6  -4   4      412.27      349.51     21.27 o 
  -5  -4   4       88.35       85.09      6.98 o 
  -4  -4   4      982.57     1020.71     28.13 o 
  -3  -4   4      174.93      204.21     13.98 o 
  -2  -4   4     2006.14     1820.62     30.94 o 
  -1  -4   4     2217.50     2084.09     31.82 o 
   0  -4   4      604.81      665.12     13.45 o 
   1  -4   4     2641.83     2723.53     36.17 o 
   2  -4   4       68.30       74.92      5.04 o 
   3  -4   4      359.32      334.29     16.81 o 
   4  -4   4        2.97       -3.96     12.02 o 
   5  -4   4     1949.86     2143.25     41.27 o 
   6  -4   4     1064.47     1115.34     32.79 o 
   7  -4   4       17.15        9.56      5.96 o 
   8  -4   4      205.39      215.53     15.21 o 
   9  -4   4      455.73      445.16     27.86 o 
 -10  -3   4        2.88       -7.90     13.77 o 
  -9  -3   4      257.21      265.77     16.29 o 
  -8  -3   4       39.25       42.47      6.62 o 
  -7  -3   4     1061.28     1060.34     32.23 o 
  -6  -3   4      212.72      239.28     13.89 o 
  -5  -3   4      167.01      156.46     11.48 o 
  -4  -3   4      517.24      475.02     20.03 o 
  -3  -3   4      635.78      591.80     18.77 o 
  -2  -3   4      455.35      416.96     15.24 o 
  -1  -3   4      436.07      445.88     15.33 o 
   0  -3   4     7355.81     7378.16     42.91 o 
   1  -3   4      598.20      596.23     17.06 o 
   2  -3   4      481.09      467.35     16.79 o 
   3  -3   4      272.06      212.63     13.64 o 
   4  -3   4     2872.40     2777.03     45.57 o 
   5  -3   4      303.58      306.05     18.72 o 
   6  -3   4      418.70      491.29     22.30 o 
   7  -3   4       16.91       13.46      5.99 o 
   8  -3   4       86.20       89.57      7.47 o 
   9  -3   4        0.53        6.50      6.10 o 
 -10  -2   4       23.95       15.10     14.81 o 
  -9  -2   4      199.24      189.92     13.84 o 
  -8  -2   4      543.75      588.34     26.17 o 
  -7  -2   4       76.64       73.64      6.35 o 
  -6  -2   4      224.64      207.32     12.87 o 
  -5  -2   4     1262.24     1300.36     28.83 o 
  -4  -2   4     1628.58     1481.12     30.58 o 
  -3  -2   4      624.52      608.05     17.49 o 
  -2  -2   4      488.25      390.22     14.07 o 
  -1  -2   4     7203.11     6629.72     48.09 o 
   0  -2   4     2975.56     3175.73     33.85 o 
   1  -2   4     3569.00     3717.21     37.85 o 
   2  -2   4      465.36      448.22     15.93 o 
   3  -2   4     1050.12      977.66     23.77 o 
   4  -2   4      197.38      182.34     12.63 o 
   5  -2   4     2271.55     2490.58     42.83 o 
   6  -2   4      558.39      569.45     26.13 o 
   7  -2   4       69.42       77.15      7.07 o 
   8  -2   4       10.11       15.37     13.44 o 
   9  -2   4      269.61      270.09     15.78 o 
 -10  -1   4      243.36      239.97     14.83 o 
  -9  -1   4      155.01      138.95     12.96 o 
  -8  -1   4       27.17        2.43     13.05 o 
  -7  -1   4      531.30      563.22     23.25 o 
  -6  -1   4       27.86       30.88      4.91 o 
  -5  -1   4     1684.08     1602.52     30.56 o 
  -4  -1   4       48.38       49.11      4.64 o 
  -3  -1   4      540.63      399.88     14.34 o 
  -2  -1   4      484.18      497.68     14.83 o 
  -1  -1   4     8505.82     7797.07     50.21 o 
   0  -1   4      372.80      335.73      9.10 o 
   1  -1   4      353.04      407.48     14.45 o 
   2  -1   4      199.04      179.66     11.61 o 
   3  -1   4     1244.73     1277.36     27.03 o 
   4  -1   4     4278.82     4622.42     57.64 o 
   5  -1   4        4.24       -2.52     10.78 o 
   6  -1   4      852.92      878.05     28.42 o 
   7  -1   4      126.30      142.66      8.08 o 
   8  -1   4        5.38       -7.76     12.29 o 
   9  -1   4        7.27        1.96      6.26 o 
 -10   0   4       43.00       34.93      6.57 o 
  -9   0   4       96.57       90.97      7.45 o 
  -8   0   4      715.85      755.14     27.97 o 
  -7   0   4        1.76       -3.02      4.79 o 
  -6   0   4      627.29      555.93     20.68 o 
  -5   0   4      125.31      111.72      8.37 o 
  -4   0   4      756.50      669.42     20.16 o 
  -3   0   4       32.52       20.79      3.40 o 
  -2   0   4      657.11      474.59     14.31 o 
  -1   0   4      644.74      604.20     15.28 o 
   0   0   4      286.13      314.48      8.89 o 
   1   0   4       52.92       58.65      4.10 o 
   2   0   4      440.10      361.91     14.47 o 
   3   0   4      753.58      731.90     21.83 o 
   4   0   4      484.89      511.30     21.49 o 
   5   0   4      423.27      379.53     19.89 o 
   6   0   4      217.70      253.01     15.35 o 
   7   0   4        1.71       -0.88     13.77 o 
   8   0   4        1.82        4.97     13.77 o 
   9   0   4      304.79      303.91     20.84 o 
 -10   1   4      313.98      337.74     19.29 o 
  -9   1   4      388.38      341.81     21.74 o 
  -8   1   4      317.13      295.74     20.32 o 
  -7   1   4      690.35      699.33     24.31 o 
  -6   1   4       67.60       72.02      6.05 o 
  -5   1   4     1055.15     1064.08     24.87 o 
  -4   1   4      564.68      446.87     17.28 o 
  -3   1   4     1954.50     1620.84     26.98 o 
  -2   1   4      457.58      384.44     13.55 o 
  -1   1   4      336.50      220.53     10.80 o 
   0   1   4      360.66      323.58     19.34 o 
   1   1   4     1550.12     1530.12     26.44 o 
   2   1   4        3.60       -0.43      8.75 o 
   3   1   4      666.69      630.96     20.19 o 
   4   1   4      158.85      197.03     11.84 o 
   5   1   4     1050.25      985.73     31.19 o 
   6   1   4      152.26      157.85      8.35 o 
   7   1   4       85.42       88.87      7.63 o 
   8   1   4       16.80       19.08      6.77 o 
 -10   2   4       38.14       36.98      6.48 o 
  -9   2   4      873.09      884.66     32.59 o 
  -8   2   4       77.43       86.65      6.66 o 
  -7   2   4       30.83       45.66      5.27 o 
  -6   2   4        3.27        5.51      9.56 o 
  -5   2   4      841.15      839.65     23.63 o 
  -4   2   4        4.18       10.08      4.28 o 
  -3   2   4       52.64       74.18      6.08 o 
  -2   2   4        7.41        8.48      2.99 o 
  -1   2   4        0.43       -5.69      7.47 o 
   0   2   4     1428.75     1395.52     54.08 o 
   1   2   4      388.42      387.20     15.93 o 
   2   2   4     1425.93     1374.31     28.60 o 
   3   2   4        2.69       -1.13     10.85 o 
   4   2   4     1134.85     1259.56     35.74 o 
   5   2   4      126.56      141.60     10.92 o 
   6   2   4       37.91       52.80      6.66 o 
   7   2   4       10.06       13.39     12.47 o 
   8   2   4      452.69      428.55     27.25 o 
 -10   3   4      309.24      299.93     19.85 o 
  -9   3   4       97.14       97.22      7.25 o 
  -8   3   4       98.07      107.55      7.72 o 
  -7   3   4      337.16      325.29     18.00 o 
  -6   3   4       86.02       89.37      7.47 o 
  -5   3   4      128.89      121.28     10.31 o 
  -4   3   4      300.76      225.50     14.85 o 
  -3   3   4     3543.72     3316.55     42.09 o 
  -2   3   4        5.80        6.17      7.88 o 
  -1   3   4       17.06       29.10      3.74 o 
   0   3   4     2285.94     2542.19    120.74 o 
   1   3   4      509.00      487.11     18.63 o 
   2   3   4      147.39      116.74      8.33 o 
   3   3   4      768.93      767.10     26.51 o 
   4   3   4       24.93       20.84      6.95 o 
   5   3   4      851.06      923.30     31.06 o 
   6   3   4      139.52      132.08      9.25 o 
   7   3   4      692.13      789.17     33.22 o 
 -10   4   4      292.09      312.22     19.35 o 
  -9   4   4      984.64      967.21     34.34 o 
  -8   4   4      455.32      458.52     24.28 o 
  -7   4   4      288.40      275.60     19.13 o 
  -6   4   4        3.26        1.98      4.68 o 
  -5   4   4     2122.39     2139.40     38.91 o 
  -4   4   4     1134.05     1165.91     30.52 o 
  -3   4   4      170.91      131.03      8.37 o 
  -2   4   4       43.66       29.98      4.16 o 
  -1   4   4      183.74      151.91      9.59 o 
   0   4   4      224.84      306.90     19.23 o 
   1   4   4     1266.16     1422.74     31.06 o 
   2   4   4      645.20      698.03     24.67 o 
   3   4   4      305.62      322.70     19.56 o 
   4   4   4      429.16      562.16     27.01 o 
   5   4   4      745.82      814.11     30.97 o 
   6   4   4        2.71        6.93     14.38 o 
   7   4   4        6.37       16.79      7.13 o 
 -10   5   4      269.12      292.48     19.02 o 
  -9   5   4        9.54       19.22      6.37 o 
  -8   5   4      360.47      345.32     23.54 o 
  -7   5   4       44.15       51.33      5.94 o 
  -6   5   4      178.86      204.01     13.64 o 
  -5   5   4      339.36      363.80     19.71 o 
  -4   5   4     1142.89     1105.98     30.85 o 
  -3   5   4      525.43      587.98     21.65 o 
  -2   5   4       66.56       55.77      4.66 o 
  -1   5   4      153.77      158.87     10.56 o 
   0   5   4      883.97      938.47     40.41 o 
   1   5   4        2.20       10.42     12.13 o 
   2   5   4      753.60      862.99     28.20 o 
   3   5   4      368.11      448.55     23.20 o 
   4   5   4        1.50      -14.22     19.08 o 
   5   5   4        3.17       11.43     15.48 o 
   6   5   4       79.70       96.93      8.71 o 
  -9   6   4      173.54      193.77     16.95 o 
  -8   6   4        9.71       15.53     11.57 o 
  -7   6   4       22.38       11.21      6.08 o 
  -6   6   4      604.93      574.13     25.45 o 
  -5   6   4      532.19      531.67     25.03 o 
  -4   6   4      522.32      544.52     23.72 o 
  -3   6   4      284.40      275.56     14.43 o 
  -2   6   4       53.17       47.55      6.26 o 
  -1   6   4       16.90       16.09      4.61 o 
   0   6   4      444.46      488.52     27.86 o 
   1   6   4     1563.33     1747.72     39.74 o 
   2   6   4      465.21      509.68     25.54 o 
   3   6   4      115.96      106.95      9.79 o 
   4   6   4       21.37       31.62      8.78 o 
   5   6   4      702.59      678.60     34.59 o 
  -9   7   4       79.38      103.75      8.37 o 
  -8   7   4        7.74       13.62     13.37 o 
  -7   7   4        1.27       -7.72     12.42 o 
  -6   7   4        0.98      -13.08     13.08 o 
  -5   7   4      648.41      691.63     28.04 o 
  -4   7   4       98.76       97.90      7.22 o 
  -3   7   4      694.79      590.27     26.74 o 
  -2   7   4      180.97      188.19     11.77 o 
  -1   7   4      356.67      381.83     21.13 o 
   0   7   4      184.67      202.40      9.68 o 
   1   7   4       26.18       21.25     16.54 o 
   2   7   4      358.89      428.30     24.24 o 
   3   7   4        1.52      -15.93     15.93 o 
   4   7   4      108.67      103.52     11.70 o 
  -8   8   4        6.20       -9.05     13.48 o 
  -7   8   4       11.65       -3.17     12.81 o 
  -6   8   4      222.37      218.03     16.77 o 
  -5   8   4       73.11       96.14      7.56 o 
  -4   8   4      154.47      153.73      9.45 o 
  -3   8   4      677.82      678.20     29.64 o 
  -2   8   4      286.48      292.39     16.92 o 
  -1   8   4       53.48       58.04      6.30 o 
   0   8   4      606.12      647.25     28.82 o 
   1   8   4      810.48      922.90     34.91 o 
   2   8   4       11.44       10.19     16.29 o 
   3   8   4      221.93      248.82     15.35 o 
  -6   9   4       85.70       85.21      8.17 o 
  -5   9   4      747.73      743.13     34.43 o 
  -4   9   4       29.07       37.56      7.74 o 
  -3   9   4       91.60       94.52      8.28 o 
  -2   9   4        4.62       13.01     11.55 o 
  -1   9   4      662.30      636.59     30.09 o 
   0   9   4      357.70      328.24     14.80 o 
   1   9   4      174.06      165.39     12.02 o 
  -3  10   4       84.63       80.07      8.55 o 
   1 -11   5       15.14       12.38     15.78 o 
  -3 -10   5      312.74      250.44     18.32 o 
  -2 -10   5       57.46       49.11      8.28 o 
  -1 -10   5       20.44       25.27      7.38 o 
   0 -10   5       11.63       12.54      9.92 o 
   1 -10   5      243.69      250.62     14.76 o 
   2 -10   5        3.81      -14.90     14.90 o 
   3 -10   5       47.42       41.50      7.97 o 
   4 -10   5       30.33       14.36     15.24 o 
  -5  -9   5      406.71      447.23     30.58 o 
  -4  -9   5      209.52      229.26     14.47 o 
  -3  -9   5       38.84       40.87      7.58 o 
  -2  -9   5      139.18      118.31     10.17 o 
  -1  -9   5       11.85       17.26     13.75 o 
   0  -9   5      103.74      102.02      6.08 o 
   1  -9   5       73.92       73.68      7.56 o 
   2  -9   5      315.57      380.21     23.36 o 
   3  -9   5       18.53       17.62     14.31 o 
   4  -9   5       43.84       41.18      7.67 o 
   5  -9   5       89.78       87.75      8.17 o 
   6  -9   5      382.15      417.65     24.22 o 
  -6  -8   5        5.45      -15.44     15.91 o 
  -5  -8   5        6.03        6.71     15.73 o 
  -4  -8   5      216.44      202.55     13.05 o 
  -3  -8   5      376.82      338.23     23.59 o 
  -2  -8   5       17.86       -3.33     14.58 o 
  -1  -8   5        3.20        9.45      6.26 o 
   0  -8   5      520.21      525.51     37.81 o 
   1  -8   5     1023.63      990.10     31.80 o 
   2  -8   5        9.36       -8.08     13.62 o 
   3  -8   5      104.91       94.68      7.65 o 
   4  -8   5        4.47      -14.31     14.31 o 
   5  -8   5      484.96      519.96     28.63 o 
   6  -8   5        1.44       15.60     13.12 o 
   7  -8   5      333.80      367.83     22.39 o 
  -7  -7   5       10.54       -0.74      7.47 o 
  -6  -7   5        2.44        0.00     14.49 o 
  -5  -7   5     1543.56     1617.93     47.51 o 
  -4  -7   5      256.36      247.42     18.97 o 
  -3  -7   5      203.93      205.88     15.66 o 
  -2  -7   5       37.19       32.81      6.44 o 
  -1  -7   5      536.97      549.18     23.97 o 
   0  -7   5      432.41      441.97     16.08 o 
   1  -7   5      264.76      228.97     15.39 o 
   2  -7   5      894.42      883.83     29.26 o 
   3  -7   5        3.41        6.10      5.83 o 
   4  -7   5       83.66       88.22      7.81 o 
   5  -7   5      125.22      114.93     10.13 o 
   6  -7   5      620.06      672.69     30.99 o 
   7  -7   5        0.92        4.23     13.59 o 
  -8  -6   5       66.26       55.70      8.71 o 
  -7  -6   5      116.12      114.35      8.51 o 
  -6  -6   5      627.81      660.58     30.61 o 
  -5  -6   5      365.77      403.23     26.08 o 
  -4  -6   5     1253.79     1208.25     37.11 o 
  -3  -6   5       60.62       53.77      6.05 o 
  -2  -6   5       68.59       66.50      5.99 o 
  -1  -6   5      216.04      219.63     12.99 o 
   0  -6   5     2499.12     2476.85     45.44 o 
   1  -6   5      346.55      356.28     18.75 o 
   2  -6   5      570.59      560.68     22.33 o 
   3  -6   5       11.75        4.97     12.20 o 
   4  -6   5      131.69      113.49      8.17 o 
   5  -6   5      394.69      471.17     24.35 o 
   6  -6   5      228.09      241.64     17.46 o 
   7  -6   5       82.32       77.78      8.03 o 
   8  -6   5      429.60      460.73     23.09 o 
  -8  -5   5        2.13      -10.28     14.09 o 
  -7  -5   5       91.84       92.07      7.40 o 
  -6  -5   5      594.18      577.13     25.52 o 
  -5  -5   5      802.62      742.05     27.88 o 
  -4  -5   5       12.06       14.36      6.19 o 
  -3  -5   5       54.30       46.38      5.51 o 
  -2  -5   5      473.68      471.80     19.89 o 
  -1  -5   5     1208.91     1117.91     27.23 o 
   0  -5   5       61.79       71.54      6.82 o 
   1  -5   5     2500.35     2446.02     39.41 o 
   2  -5   5      432.28      421.14     18.66 o 
   3  -5   5       61.75       54.01      5.65 o 
   4  -5   5      158.50      157.40     10.78 o 
   5  -5   5     1277.43     1329.50     36.59 o 
   6  -5   5     1103.54     1111.20     36.57 o 
   7  -5   5      179.81      184.79     13.75 o 
   8  -5   5      260.86      260.88     16.59 o 
  -9  -4   5       47.69       36.64      7.16 o 
  -8  -4   5      113.43      100.40      7.76 o 
  -7  -4   5      598.75      603.19     27.79 o 
  -6  -4   5       12.12        3.08     11.59 o 
  -5  -4   5      666.51      596.50     24.19 o 
  -4  -4   5      484.91      499.30     21.79 o 
  -3  -4   5      116.16      112.28      8.78 o 
  -2  -4   5      386.01      345.61     16.27 o 
  -1  -4   5      306.74      324.08     15.98 o 
   0  -4   5     2979.05     2919.65     42.47 o 
   1  -4   5      112.11      119.08      8.30 o 
   2  -4   5      863.91      862.11     24.08 o 
   3  -4   5       30.53       22.10      5.47 o 
   4  -4   5     1159.30     1149.48     32.66 o 
   5  -4   5       84.00       74.43      6.77 o 
   6  -4   5     1357.69     1426.57     39.07 o 
   7  -4   5      986.38     1041.53     36.10 o 
   8  -4   5       52.67       54.24      7.74 o 
  -9  -3   5      106.82       95.24      7.72 o 
  -8  -3   5      214.45      227.62     16.09 o 
  -7  -3   5       13.76       12.11      6.03 o 
  -6  -3   5      465.98      452.97     22.24 o 
  -5  -3   5      797.38      748.10     24.53 o 
  -4  -3   5      996.07      819.80     25.93 o 
  -3  -3   5      826.85      772.81     22.21 o 
  -2  -3   5      362.19      328.94     14.58 o 
  -1  -3   5      726.87      630.71     18.84 o 
   0  -3   5     1111.51     1062.94     16.65 o 
   1  -3   5     2826.51     2871.84     38.28 o 
   2  -3   5      910.73      976.44     24.17 o 
   3  -3   5        2.80      -10.40     10.40 o 
   4  -3   5      343.87      303.51     20.73 o 
   5  -3   5     1804.57     1780.78     39.68 o 
   6  -3   5      599.30      654.39     27.12 o 
   7  -3   5       40.30       35.69      6.75 o 
   8  -3   5       10.21       18.63      6.10 o 
 -10  -2   5       39.96       40.46      6.91 o 
  -9  -2   5       39.71       47.94      6.93 o 
  -8  -2   5       14.61       14.72     12.33 o 
  -7  -2   5      839.02      845.75     29.10 o 
  -6  -2   5       39.24       50.88      5.69 o 
  -5  -2   5     2566.59     2541.15     41.30 o 
  -4  -2   5        3.31       15.28      4.77 o 
  -3  -2   5     1613.48     1412.75     27.64 o 
  -2  -2   5       81.02       88.15      7.02 o 
  -1  -2   5     4304.30     4329.11     43.14 o 
   0  -2   5     6981.03     6751.05     79.61 o 
   1  -2   5      558.90      556.83     17.73 o 
   2  -2   5      837.95      881.17     22.98 o 
   3  -2   5        0.68       -1.67      9.56 o 
   4  -2   5     2076.00     2141.43     43.37 o 
   5  -2   5      156.05      173.31     11.01 o 
   6  -2   5     1148.97     1144.62     35.00 o 
   7  -2   5      124.53      124.84      8.37 o 
   8  -2   5        1.25       -2.07     13.57 o 
 -10  -1   5        4.69        3.56      6.44 o 
  -9  -1   5      159.33      182.61     14.90 o 
  -8  -1   5      436.00      434.04     23.50 o 
  -7  -1   5       10.63       -0.74     10.42 o 
  -6  -1   5      395.22      462.53     20.52 o 
  -5  -1   5      129.30      129.68     10.49 o 
  -4  -1   5     2175.71     2005.90     35.67 o 
  -3  -1   5        5.72       10.13      7.99 o 
  -2  -1   5     3332.32     3146.65     37.11 o 
  -1  -1   5     2303.02     2074.93     30.04 o 
   0  -1   5     6976.98     7189.05    113.58 o 
   1  -1   5     3864.09     4058.19     43.48 o 
   2  -1   5       29.74       34.16      4.68 o 
   3  -1   5     1616.33     1612.53     33.08 o 
   4  -1   5      634.67      587.64     24.78 o 
   5  -1   5      594.32      595.45     24.80 o 
   6  -1   5       87.11       80.03      7.11 o 
   7  -1   5       69.94       55.32      7.49 o 
   8  -1   5       55.77       41.05      7.52 o 
 -10   0   5       87.81       80.70      7.85 o 
  -9   0   5      325.36      356.69     22.71 o 
  -8   0   5      229.20      259.78     15.64 o 
  -7   0   5     1029.67     1013.80     30.00 o 
  -6   0   5       36.45       42.20      5.38 o 
  -5   0   5     1328.82     1247.27     28.81 o 
  -4   0   5       11.00        3.26      8.96 o 
  -3   0   5     1680.80     1478.71     27.43 o 
  -2   0   5      128.78      162.51      8.93 o 
  -1   0   5     1795.18     1589.80     26.51 o 
   0   0   5     2490.69     2544.28     57.91 o 
   1   0   5       79.35       79.49      4.95 o 
   2   0   5      351.86      349.37     16.05 o 
   3   0   5       21.32       32.88      4.95 o 
   4   0   5      115.12      108.95      9.97 o 
   5   0   5       18.86        2.18     12.96 o 
   6   0   5      491.48      476.10     25.77 o 
   7   0   5       40.75       22.73     15.39 o 
   8   0   5       35.46       38.28      7.43 o 
 -10   1   5       13.99        3.11     13.08 o 
  -9   1   5     1598.01     1563.69     43.08 o 
  -8   1   5       50.41       47.67      6.46 o 
  -7   1   5      131.21      127.07     10.49 o 
  -6   1   5      200.02      171.58     10.24 o 
  -5   1   5      487.90      454.05     18.66 o 
  -4   1   5       27.08       30.92      4.66 o 
  -3   1   5     1172.97      976.04     23.47 o 
  -2   1   5     2272.73     1995.48     30.56 o 
  -1   1   5        5.05        7.90      3.42 o 
   0   1   5      667.36      566.65     14.54 o 
   1   1   5       43.30       45.06      5.00 o 
   2   1   5      620.85      576.41     20.39 o 
   3   1   5      241.92      205.36     13.30 o 
   4   1   5      822.01      806.84     29.59 o 
   5   1   5      381.89      407.91     22.55 o 
   6   1   5       59.15       52.78      6.82 o 
   7   1   5      230.44      201.06     18.84 o 
   8   1   5       88.44       99.54      8.39 o 
 -10   2   5      159.90      154.03     11.03 o 
  -9   2   5      189.48      176.91     14.85 o 
  -8   2   5        7.33       18.27     12.15 o 
  -7   2   5      952.57      930.15     28.87 o 
  -6   2   5       60.67       77.58      5.56 o 
  -5   2   5      127.79      165.53     10.67 o 
  -4   2   5     1086.49      975.63     26.31 o 
  -3   2   5     2936.17     2487.38     37.45 o 
  -2   2   5      120.03      103.64      6.08 o 
  -1   2   5     1423.47     1281.64     25.79 o 
   0   2   5        0.92        4.13      3.30 o 
   1   2   5     1864.25     1894.82     33.92 o 
   2   2   5       16.95       31.12      5.06 o 
   3   2   5      842.58      847.21     27.03 o 
   4   2   5      126.23      139.98     11.10 o 
   5   2   5     1590.51     1470.30     39.79 o 
   6   2   5      211.65      219.74     16.54 o 
   7   2   5      232.99      225.68     14.04 o 
 -10   3   5       12.49       21.02      6.30 o 
  -9   3   5      537.74      511.21     26.87 o 
  -8   3   5      588.48      582.73     26.49 o 
  -7   3   5      325.11      306.88     19.15 o 
  -6   3   5      244.56      252.56     17.33 o 
  -5   3   5      203.45      211.30     12.00 o 
  -4   3   5      167.46      164.45      9.18 o 
  -3   3   5     1381.30     1265.21     28.58 o 
  -2   3   5     2013.15     1861.55     33.02 o 
  -1   3   5       40.84       40.19      4.03 o 
   0   3   5      999.62     1055.65     65.29 o 
   1   3   5     1091.21     1216.08     29.55 o 
   2   3   5      611.84      546.57     23.20 o 
   3   3   5      113.38       95.87      7.27 o 
   4   3   5     3560.49     3815.36     68.73 o 
   5   3   5      190.45      215.47     12.51 o 
   6   3   5      152.93      164.51      9.20 o 
   7   3   5       57.90       68.66      8.30 o 
 -10   4   5      250.82      250.37     18.16 o 
  -9   4   5       51.99       74.13      7.29 o 
  -8   4   5      654.85      701.20     28.24 o 
  -7   4   5      673.00      698.00     26.89 o 
  -6   4   5        7.22       11.79     10.17 o 
  -5   4   5      334.36      339.18     18.72 o 
  -4   4   5      889.09      917.63     28.81 o 
  -3   4   5      367.10      360.69     17.89 o 
  -2   4   5      330.53      305.11     16.61 o 
  -1   4   5      263.75      223.14     14.02 o 
   0   4   5      164.18      177.00     12.84 o 
   1   4   5       27.47       26.13      6.28 o 
   2   4   5      153.80      157.54      9.95 o 
   3   4   5      715.45      691.59     26.42 o 
   4   4   5        0.65        8.48     15.26 o 
   5   4   5       43.22       35.27      7.63 o 
   6   4   5      208.67      209.86     12.78 o 
  -9   5   5      413.29      415.18     26.53 o 
  -8   5   5        2.93       13.50      5.74 o 
  -7   5   5      125.38      117.46      9.27 o 
  -6   5   5       38.58       45.44      5.94 o 
  -5   5   5      134.88      136.83     12.96 o 
  -4   5   5      144.06      125.42      9.41 o 
  -3   5   5     1195.74     1187.14     31.39 o 
  -2   5   5      175.51      197.62     11.86 o 
  -1   5   5      120.34      129.11      8.26 o 
   0   5   5        2.04        0.65      7.74 o 
   1   5   5      411.07      437.23     23.34 o 
   2   5   5       81.63      101.59      7.43 o 
   3   5   5      100.38      118.94      7.90 o 
   4   5   5      301.25      267.84     17.19 o 
   5   5   5        5.09        9.34     14.92 o 
  -9   6   5      277.19      264.08     18.59 o 
  -8   6   5      118.50      151.66     10.58 o 
  -7   6   5       38.03       32.97      6.32 o 
  -6   6   5       67.12       73.68      6.21 o 
  -5   6   5      421.85      430.64     22.98 o 
  -4   6   5      221.30      266.04     16.38 o 
  -3   6   5        1.33       13.98      9.70 o 
  -2   6   5      537.05      508.15     22.91 o 
  -1   6   5        6.70       15.87     11.32 o 
   0   6   5      216.82      224.63     10.66 o 
   1   6   5      202.03      215.35     16.47 o 
   2   6   5     1221.83     1282.40     39.18 o 
   3   6   5      428.36      411.76     25.84 o 
   4   6   5      185.14      176.73     12.02 o 
   5   6   5       32.99       28.09     10.13 o 
  -8   7   5        3.33      -12.04     14.47 o 
  -7   7   5      168.93      162.42     16.32 o 
  -6   7   5       16.78       -6.71     12.83 o 
  -5   7   5        1.56       -8.21     11.70 o 
  -4   7   5       12.34        6.71     14.47 o 
  -3   7   5      389.98      358.71     22.62 o 
  -2   7   5       27.56       31.28      5.87 o 
  -1   7   5        4.90       11.12     10.71 o 
   0   7   5      345.51      334.36     18.87 o 
   1   7   5      419.72      520.41     27.01 o 
   2   7   5       76.07       85.61      9.77 o 
   3   7   5      392.46      403.95     27.97 o 
  -7   8   5       12.94       14.43     14.16 o 
  -6   8   5       24.59       25.59      6.62 o 
  -5   8   5      370.15      399.25     24.67 o 
  -4   8   5       56.23       58.29      7.81 o 
  -3   8   5      134.46      145.32     11.48 o 
  -2   8   5       98.40       92.16      8.17 o 
  -1   8   5      338.29      340.21     18.21 o 
   0   8   5      232.13      233.65     10.49 o 
   1   8   5      202.51      226.88     12.29 o 
   2   8   5     1409.15     1393.33     45.87 o 
  -5   9   5        7.32        2.25     13.03 o 
  -4   9   5      330.88      349.62     21.76 o 
  -3   9   5      220.35      212.09     11.01 o 
  -2   9   5      142.21      128.75      8.55 o 
  -1   9   5       10.84       13.05     11.61 o 
   0   9   5      517.36      549.20     59.82 o 
  -2 -10   6       49.50       75.66      8.12 o 
  -1 -10   6       78.76       64.91      8.53 o 
   0 -10   6        1.02       -7.27     16.82 o 
   1 -10   6       24.11       17.19      6.91 o 
   2 -10   6       37.44       46.65      7.18 o 
   3 -10   6      243.99      244.45     16.27 o 
  -4  -9   6       89.34      105.51      9.56 o 
  -3  -9   6      134.29      138.32      9.68 o 
  -2  -9   6       23.87       18.66      7.36 o 
  -1  -9   6        8.65       -2.86     13.86 o 
   0  -9   6      152.66      153.85     18.34 o 
   1  -9   6      179.96      185.78     13.89 o 
   2  -9   6       27.53        7.65     15.03 o 
   3  -9   6      287.84      292.68     20.37 o 
   4  -9   6        4.82       -4.59     13.84 o 
   5  -9   6      132.99      139.60      9.59 o 
  -6  -8   6       21.18       -3.40     15.78 o 
  -5  -8   6      135.15      153.94     11.93 o 
  -4  -8   6      283.80      283.41     21.00 o 
  -3  -8   6      239.51      231.40     17.46 o 
  -2  -8   6      296.12      269.84     16.99 o 
  -1  -8   6        3.90        3.40     12.40 o 
   0  -8   6       56.47       62.73      5.01 o 
   1  -8   6      251.62      266.55     16.38 o 
   2  -8   6     1050.12     1021.18     33.80 o 
   3  -8   6       62.79       63.94      7.09 o 
   4  -8   6       36.77       35.90      7.43 o 
   5  -8   6       28.97       28.09      7.27 o 
   6  -8   6      214.88      238.71     15.37 o 
  -7  -7   6       32.11       22.73      7.43 o 
  -6  -7   6      127.80      132.31      8.98 o 
  -5  -7   6        0.42       15.75      7.16 o 
  -4  -7   6     1280.55     1353.04     41.90 o 
  -3  -7   6      598.72      534.68     26.29 o 
  -2  -7   6      102.27       90.58      7.54 o 
  -1  -7   6      136.33      135.41     12.11 o 
   0  -7   6      646.83      658.60     18.91 o 
   1  -7   6     1182.18     1147.46     33.80 o 
   2  -7   6       54.39       68.10      6.86 o 
   3  -7   6       59.91       49.31      7.07 o 
   4  -7   6       53.68       55.81      6.91 o 
   5  -7   6        2.29       12.42     12.42 o 
   6  -7   6      115.92      106.99      9.27 o 
   7  -7   6       59.34       74.29      7.94 o 
  -8  -6   6        0.39      -16.14     16.14 o 
  -7  -6   6        1.14       14.49     11.14 o 
  -6  -6   6       75.06       90.20      7.61 o 
  -5  -6   6      371.11      392.11     25.41 o 
  -4  -6   6        4.47        5.24     14.54 o 
  -3  -6   6      168.90      195.01     11.28 o 
  -2  -6   6       72.99       62.43      6.55 o 
  -1  -6   6      373.71      369.47     20.57 o 
   0  -6   6       27.16       34.73      7.21 o 
   1  -6   6      740.66      691.36     25.72 o 
   2  -6   6      790.45      847.01     27.77 o 
   3  -6   6      705.18      534.66     25.32 o 
   4  -6   6       40.61       48.23      6.80 o 
   5  -6   6       25.44       41.39      6.82 o 
   6  -6   6       15.85       -5.87     14.61 o 
   7  -6   6       10.34       -1.08     17.01 o 
  -8  -5   6       61.24       78.66      8.19 o 
  -7  -5   6       25.14       32.77      6.44 o 
  -6  -5   6       35.12       39.63      6.73 o 
  -5  -5   6      611.80      626.01     26.35 o 
  -4  -5   6     1227.14     1232.57     35.83 o 
  -3  -5   6        0.26       -6.01     11.64 o 
  -2  -5   6       31.70       47.94      5.38 o 
  -1  -5   6      321.23      316.34     17.04 o 
   0  -5   6     1378.89     1389.04     41.50 o 
   1  -5   6       69.54       63.44      5.83 o 
   2  -5   6      425.80      396.43     20.84 o 
   3  -5   6      617.59      528.22     23.74 o 
   4  -5   6        1.01        4.21     12.51 o 
   5  -5   6      157.01      212.56     13.21 o 
   6  -5   6      757.60      760.03     32.16 o 
   7  -5   6      140.73      181.66     10.56 o 
  -9  -4   6       23.15       26.78      6.71 o 
  -8  -4   6       82.17       81.92      7.83 o 
  -7  -4   6        0.50       -4.46     11.82 o 
  -6  -4   6      588.21      597.94     26.83 o 
  -5  -4   6      703.21      645.59     26.83 o 
  -4  -4   6       95.68       83.76      6.53 o 
  -3  -4   6      349.64      355.07     17.89 o 
  -2  -4   6       78.85       69.41      6.53 o 
  -1  -4   6      217.13      178.99     11.28 o 
   0  -4   6     1329.95     1271.87     20.84 o 
   1  -4   6     2241.49     2178.63     38.01 o 
   2  -4   6      348.43      366.23     17.76 o 
   3  -4   6      232.76      232.14     15.89 o 
   4  -4   6        7.13       10.04      6.28 o 
   5  -4   6      934.86      993.79     33.22 o 
   6  -4   6      146.61      141.42     10.56 o 
   7  -4   6      417.02      411.08     26.47 o 
   8  -4   6      151.04      162.83     10.35 o 
  -9  -3   6       14.30       -1.06     13.59 o 
  -8  -3   6        0.72       -6.57     12.96 o 
  -7  -3   6      322.58      333.78     21.52 o 
  -6  -3   6      114.71      128.26     11.43 o 
  -5  -3   6      414.74      376.11     19.65 o 
  -4  -3   6      859.78      829.50     27.70 o 
  -3  -3   6      146.03      138.79     10.87 o 
  -2  -3   6        2.97        2.68      4.16 o 
  -1  -3   6      466.70      513.01     18.52 o 
   0  -3   6     2953.48     2943.71     48.87 o 
   1  -3   6       39.51       60.83      5.54 o 
   2  -3   6     1944.42     1858.34     35.49 o 
   3  -3   6      752.06      720.85     25.16 o 
   4  -3   6      349.90      332.85     21.52 o 
   5  -3   6       34.62       48.32      6.57 o 
   6  -3   6      990.49     1027.19     34.82 o 
   7  -3   6      342.60      361.08     23.95 o 
   8  -3   6        8.99       -7.16      7.16 o 
 -10  -2   6       35.92       49.83      7.07 o 
  -9  -2   6       32.10       21.09      6.64 o 
  -8  -2   6      146.24      163.41     11.39 o 
  -7  -2   6      206.59      239.07     15.64 o 
  -6  -2   6      707.93      658.60     25.18 o 
  -5  -2   6       45.47       46.32      5.60 o 
  -4  -2   6     1666.30     1449.57     34.39 o 
  -3  -2   6      347.51      322.70     16.38 o 
  -2  -2   6       10.81        5.38      3.83 o 
  -1  -2   6     1811.06     1751.07     31.01 o 
   0  -2   6     7699.81     7617.31    171.77 o 
   1  -2   6      971.39      929.63     24.31 o 
   2  -2   6        0.23        5.63      9.61 o 
   3  -2   6      295.22      314.40     18.30 o 
   4  -2   6      922.17      853.88     31.26 o 
   5  -2   6      917.12      932.69     30.97 o 
   6  -2   6       11.44       23.16      6.68 o 
   7  -2   6      418.04      432.94     27.64 o 
   8  -2   6      147.23      142.19      9.54 o 
 -10  -1   6       21.52       27.52      6.26 o 
  -9  -1   6       23.94       15.69     14.36 o 
  -8  -1   6      283.30      292.34     17.33 o 
  -7  -1   6     1185.87     1241.64     35.13 o 
  -6  -1   6       33.24       47.49      5.63 o 
  -5  -1   6     2944.75     2823.84     44.61 o 
  -4  -1   6      211.48      210.16     12.81 o 
  -3  -1   6     1886.36     1784.83     32.50 o 
  -2  -1   6      153.71      180.36      9.97 o 
  -1  -1   6     2355.43     2166.07     33.98 o 
   0  -1   6      114.05      106.06      5.20 o 
   1  -1   6        5.23       20.30      4.64 o 
   2  -1   6      248.12      275.62     15.69 o 
   3  -1   6      172.20      195.80     12.99 o 
   4  -1   6       17.89       15.19      6.28 o 
   5  -1   6      214.57      223.61     14.92 o 
   6  -1   6      671.28      692.33     29.80 o 
   7  -1   6       54.06       52.71      7.40 o 
   8  -1   6       36.01       37.70      7.63 o 
 -12   0   6       68.70       18.12     15.33 o 
 -10   0   6      109.95      108.14      8.57 o 
  -9   0   6      431.09      428.66     26.13 o 
  -8   0   6      346.87      361.14     22.66 o 
  -7   0   6      315.99      335.31     20.19 o 
  -6   0   6     1395.09     1493.07     34.73 o 
  -5   0   6       19.24        9.52      4.93 o 
  -4   0   6     1101.03      892.68     26.85 o 
  -3   0   6      139.21      160.19     10.24 o 
  -2   0   6      627.68      533.89     18.43 o 
  -1   0   6      556.07      460.59     17.42 o 
   0   0   6      909.92      794.24     19.39 o 
   1   0   6      290.52      274.16     16.14 o 
   2   0   6        8.48        8.69     11.03 o 
   3   0   6      156.39      134.06      7.36 o 
   4   0   6      548.63      520.19     26.80 o 
   5   0   6      700.93      621.62     27.88 o 
   6   0   6      113.09      115.77      7.94 o 
   7   0   6      563.34      545.17     30.00 o 
 -10   1   6       93.25       82.35      7.85 o 
  -9   1   6      270.82      283.30     17.42 o 
  -8   1   6      190.17      177.12     10.74 o 
  -7   1   6      230.72      251.79     14.90 o 
  -6   1   6      290.05      304.25     18.97 o 
  -5   1   6      724.35      692.44     23.81 o 
  -4   1   6      373.55      307.81     17.15 o 
  -3   1   6      239.83      229.58     11.79 o 
  -2   1   6      467.40      455.55     17.78 o 
  -1   1   6     2532.79     2406.30     36.59 o 
   0   1   6      473.50      437.83     12.48 o 
   1   1   6      743.79      791.06     23.38 o 
   2   1   6      498.74      458.70     20.95 o 
   3   1   6      937.00      844.29     28.51 o 
   4   1   6      613.02      684.19     29.93 o 
   5   1   6      888.96      889.73     31.30 o 
   6   1   6      727.79      711.33     31.91 o 
   7   1   6        6.66        0.00     14.20 o 
 -10   2   6        2.00      -13.75     13.75 o 
  -9   2   6      105.09      104.02      9.56 o 
  -8   2   6        7.08       12.31      5.38 o 
  -7   2   6     1249.85     1282.31     35.94 o 
  -6   2   6      649.17      634.00     25.32 o 
  -5   2   6      198.89      204.01     12.00 o 
  -4   2   6       12.89       15.46     10.26 o 
  -3   2   6      596.49      539.32     21.13 o 
  -2   2   6     1691.01     1548.21     31.12 o 
  -1   2   6        4.02        9.32      7.20 o 
   0   2   6     2934.01     3039.90     39.86 o 
   1   2   6      380.22      419.23     20.01 o 
   2   2   6     1168.41     1129.54     30.92 o 
   3   2   6        6.90       13.17     13.64 o 
   4   2   6     2385.94     2457.16     55.14 o 
   5   2   6      283.44      256.49     16.38 o 
   6   2   6       79.21       65.94      8.37 o 
   7   2   6      296.11      260.45     17.24 o 
 -10   3   6      127.11      142.50      9.32 o 
  -9   3   6      182.34      181.37     14.83 o 
  -8   3   6      606.88      542.99     29.89 o 
  -7   3   6      187.88      201.90     12.63 o 
  -6   3   6      500.09      467.41     22.93 o 
  -5   3   6      115.66       94.57      7.36 o 
  -4   3   6      570.54      446.06     22.21 o 
  -3   3   6      601.80      566.05     22.37 o 
  -2   3   6     2114.86     2044.90     36.84 o 
  -1   3   6     1757.10     1589.46     33.29 o 
   0   3   6     1123.76     1097.12     58.18 o 
   1   3   6      761.09      754.49     26.47 o 
   2   3   6       31.93       38.33      6.39 o 
   3   3   6     2212.23     2058.70     43.77 o 
   4   3   6       10.64       14.40      8.01 o 
   5   3   6      596.25      542.87     29.93 o 
   6   3   6      982.64      889.16     37.63 o 
  -9   4   6       71.56       85.12      7.67 o 
  -8   4   6        5.53        1.89     11.01 o 
  -7   4   6      939.90      981.19     32.88 o 
  -6   4   6      192.06      189.32     14.13 o 
  -5   4   6      387.73      422.02     20.68 o 
  -4   4   6      103.12       94.41      6.98 o 
  -3   4   6     1100.36     1084.85     30.09 o 
  -2   4   6     1393.62     1383.27     32.48 o 
  -1   4   6      172.52      168.70     11.25 o 
   0   4   6     1199.54     1175.72     67.52 o 
   1   4   6      111.04      132.78      8.01 o 
   2   4   6      228.53      233.29     16.18 o 
   3   4   6       42.86       19.89     16.52 o 
   4   4   6      594.58      588.27     32.36 o 
   5   4   6      501.26      435.03     28.63 o 
  -9   5   6      269.07      263.63     18.70 o 
  -8   5   6      293.29      324.26     18.90 o 
  -7   5   6        2.24       -2.77     12.06 o 
  -6   5   6      283.31      299.61     16.11 o 
  -5   5   6       15.91       26.89      5.36 o 
  -4   5   6      532.63      514.92     24.69 o 
  -3   5   6        8.36       14.49      4.77 o 
  -2   5   6      912.63      918.02     28.85 o 
  -1   5   6      150.06      125.20     12.33 o 
   0   5   6       91.78       83.54      7.21 o 
   1   5   6       12.10       14.49      6.71 o 
   2   5   6      408.64      425.19     23.41 o 
   3   5   6      354.07      352.46     23.95 o 
   4   5   6      215.65      211.42     12.63 o 
   5   5   6      546.77      455.82     30.74 o 
  -8   6   6       25.10       31.24      6.71 o 
  -7   6   6      216.16      218.71     16.23 o 
  -6   6   6       58.23       65.45      6.64 o 
  -5   6   6       52.30       57.23      6.17 o 
  -4   6   6      485.23      555.88     26.11 o 
  -3   6   6      100.96       93.26      7.81 o 
  -2   6   6       24.85       22.35      5.72 o 
  -1   6   6      509.87      501.37     23.36 o 
   0   6   6       37.82       42.04      6.62 o 
   1   6   6       60.12       71.50      7.88 o 
   2   6   6       46.60       41.63      7.72 o 
   3   6   6      580.79      565.40     29.57 o 
   4   6   6      353.95      402.10     22.39 o 
  -7   7   6        1.32        7.43      5.58 o 
  -6   7   6       20.27       18.45     13.30 o 
  -5   7   6       52.40       56.11      7.00 o 
  -4   7   6       73.49       83.43      7.81 o 
  -3   7   6        7.04        2.86     13.32 o 
  -2   7   6     1561.30     1505.74     40.67 o 
  -1   7   6        6.87        7.92      5.31 o 
   0   7   6       74.07       72.43      8.62 o 
   1   7   6       33.82       32.43      7.74 o 
   2   7   6      654.31      736.53     33.17 o 
  -6   8   6      165.41      175.11     11.79 o 
  -5   8   6        8.85       16.27     12.60 o 
  -4   8   6      663.21      598.12     33.94 o 
  -3   8   6      712.92      667.26     33.24 o 
  -2   8   6      186.94      148.54     13.30 o 
  -1   8   6      349.30      323.92     18.48 o 
   0   8   6       19.28        5.81      5.67 o 
   1   8   6      528.95      563.38     30.94 o 
  -1 -10   7      145.30      168.14     10.37 o 
   0 -10   7       45.94       55.58      5.69 o 
   1 -10   7       97.15      114.28      8.78 o 
   2 -10   7       24.83       20.12     15.48 o 
  -4  -9   7        1.40      -12.42     18.61 o 
  -3  -9   7      154.90      151.84      9.81 o 
  -2  -9   7      211.94      212.68     11.68 o 
  -1  -9   7        5.34       14.02     13.73 o 
   0  -9   7       33.24       32.93      4.90 o 
   1  -9   7       64.91       53.16      7.74 o 
   2  -9   7      557.34      542.94     29.14 o 
   3  -9   7       30.52       24.49     17.49 o 
   4  -9   7      102.96      108.39      9.29 o 
  -5  -8   7       78.86       81.99      9.09 o 
  -4  -8   7      453.83      502.61     30.02 o 
  -3  -8   7      313.23      304.63     18.97 o 
  -2  -8   7       22.98       19.94      6.77 o 
  -1  -8   7      290.21      332.45     21.49 o 
   0  -8   7       13.92       10.79      5.67 o 
   1  -8   7       87.04       79.96      7.31 o 
   2  -8   7       73.08       77.87      7.65 o 
   3  -8   7      143.38      139.78      8.80 o 
   4  -8   7       36.21       35.06      7.07 o 
   5  -8   7       17.45       18.84      7.13 o 
  -6  -7   7      167.25      177.99      9.65 o 
  -5  -7   7      438.89      487.51     31.03 o 
  -4  -7   7        8.14       -2.05     15.39 o 
  -3  -7   7      522.78      503.35     26.40 o 
  -2  -7   7     1576.04     1459.63     40.13 o 
  -1  -7   7        2.94       11.61      6.14 o 
   0  -7   7        3.46        1.31      5.44 o 
   1  -7   7      240.89      254.60     15.10 o 
   2  -7   7      122.60      138.41      9.97 o 
   3  -7   7        0.30        0.00      6.08 o 
   4  -7   7       22.04       19.33      7.16 o 
   5  -7   7        0.00       10.33     12.56 o 
   6  -7   7      156.01      185.24     10.15 o 
  -7  -6   7       80.17       89.19      8.08 o 
  -6  -6   7       56.60       21.72     17.37 o 
  -5  -6   7      102.63       96.12      8.71 o 
  -4  -6   7     1332.22     1445.59     41.81 o 
  -3  -6   7      662.86      602.04     26.94 o 
  -2  -6   7       41.14       45.87      6.48 o 
  -1  -6   7      238.68      260.14     15.30 o 
   0  -6   7       43.62       43.39      4.53 o 
   1  -6   7       53.60       50.61      6.62 o 
   2  -6   7        1.06        6.10      5.56 o 
   3  -6   7       52.77       53.32      6.89 o 
   4  -6   7        9.22       -8.84     13.50 o 
   5  -6   7        2.22       -6.84     14.52 o 
   6  -6   7      535.62      593.20     30.36 o 
  -8  -5   7       12.27       -4.39     15.28 o 
  -7  -5   7       42.99       34.50      7.04 o 
  -6  -5   7       79.58       70.13      7.74 o 
  -5  -5   7      213.42      232.26     10.98 o 
  -4  -5   7       82.87       91.62      7.85 o 
  -3  -5   7      269.01      267.41     18.25 o 
  -2  -5   7      407.53      379.35     21.29 o 
  -1  -5   7      106.02      107.73      6.41 o 
   0  -5   7       39.66       39.16      3.88 o 
   1  -5   7       38.42       52.08      5.69 o 
   2  -5   7       35.24       41.41      5.87 o 
   3  -5   7       93.35       84.69      7.16 o 
   4  -5   7       10.69        0.92     15.01 o 
   5  -5   7      395.71      434.85     24.80 o 
   6  -5   7       13.20      -16.59     16.59 o 
   7  -5   7      437.25      481.43     23.70 o 
  -8  -4   7      125.51      139.13      9.47 o 
  -7  -4   7       11.49        7.52     13.30 o 
  -6  -4   7       24.79       10.37     13.41 o 
  -5  -4   7      264.56      261.26     15.73 o 
  -4  -4   7      685.69      588.70     26.62 o 
  -3  -4   7        4.21       -4.73     10.83 o 
  -2  -4   7       62.25       70.51      5.72 o 
  -1  -4   7       91.62       92.23      7.40 o 
   0  -4   7      353.60      341.59     12.88 o 
   1  -4   7        5.89        7.85     10.51 o 
   2  -4   7     1075.82     1100.87     32.05 o 
   3  -4   7      444.10      412.61     21.90 o 
   4  -4   7       43.80       21.45      7.25 o 
   5  -4   7        5.94       -1.80     13.66 o 
   6  -4   7      525.77      528.40     29.12 o 
   7  -4   7      218.66      228.81     14.43 o 
  -9  -3   7      115.43      123.71      8.64 o 
  -8  -3   7        7.09        6.89     13.89 o 
  -7  -3   7        4.64       12.49     12.99 o 
  -6  -3   7      148.47      191.39     14.65 o 
  -5  -3   7      908.16      875.62     29.10 o 
  -4  -3   7      442.98      345.57     19.85 o 
  -3  -3   7      693.27      666.20     23.81 o 
  -2  -3   7       88.69       89.77      5.60 o 
  -1  -3   7     2131.90     1946.89     36.66 o 
   0  -3   7     1147.36     1191.40     20.90 o 
   1  -3   7     1864.61     1883.14     37.29 o 
   2  -3   7       17.08       22.62      5.38 o 
   3  -3   7      268.32      270.76     16.23 o 
   4  -3   7        1.17       -5.00      6.84 o 
   5  -3   7      150.53      161.50      8.80 o 
   6  -3   7        0.30        8.93     14.09 o 
   7  -3   7      279.55      308.91     19.94 o 
  -9  -2   7       43.95       56.71      6.98 o 
  -8  -2   7        5.14       10.49     13.39 o 
  -7  -2   7      159.71      173.04     12.65 o 
  -6  -2   7       35.17       35.54      6.28 o 
  -5  -2   7      752.11      713.83     26.17 o 
  -4  -2   7       87.79      103.64      6.23 o 
  -3  -2   7      176.94      159.38     11.59 o 
  -2  -2   7       40.76       47.82      4.68 o 
  -1  -2   7     1845.35     1732.28     33.35 o 
   0  -2   7       41.19       47.51      6.76 o 
   1  -2   7      776.13      792.53     25.34 o 
   2  -2   7      945.42      899.74     28.22 o 
   3  -2   7       64.89       72.87      6.66 o 
   4  -2   7      292.22      298.38     19.47 o 
   5  -2   7      206.71      241.46     17.22 o 
   6  -2   7      627.17      616.11     29.95 o 
   7  -2   7       25.16       45.57      7.34 o 
  -9  -1   7        4.42       -6.17     13.10 o 
  -8  -1   7      232.60      226.27     16.83 o 
  -7  -1   7        5.52       10.01     11.01 o 
  -6  -1   7      728.11      760.64     28.27 o 
  -5  -1   7      161.39      177.32     12.60 o 
  -4  -1   7      228.62      199.80     12.83 o 
  -3  -1   7      187.53      172.53     11.14 o 
  -2  -1   7      231.33      282.96     15.55 o 
  -1  -1   7      113.03      115.97      7.07 o 
   0  -1   7      773.23      729.81     31.69 o 
   1  -1   7      726.82      721.14     24.08 o 
   2  -1   7       16.68       -5.27     12.65 o 
   3  -1   7       45.18       48.23      6.28 o 
   4  -1   7      225.67      254.24     15.62 o 
   5  -1   7      205.53      222.04     15.82 o 
   6  -1   7       11.64       16.56      6.80 o 
   7  -1   7      278.54      261.83     16.65 o 
 -10   0   7       29.67       28.51      7.43 o 
  -9   0   7      188.56      211.39     13.82 o 
  -8   0   7       84.65       99.72      7.47 o 
  -7   0   7      215.15      231.78     14.85 o 
  -6   0   7      104.11       99.29      6.95 o 
  -5   0   7     1279.27     1221.79     32.68 o 
  -4   0   7       15.64       15.64     10.69 o 
  -3   0   7       26.13       10.42      9.70 o 
  -2   0   7      497.33      490.71     19.17 o 
  -1   0   7     1673.45     1541.01     32.23 o 
   0   0   7       75.45       62.35      3.93 o 
   1   0   7      815.11      848.32     25.99 o 
   2   0   7      222.63      223.86     14.20 o 
   3   0   7      188.72      177.86     14.40 o 
   4   0   7      154.30      144.64     11.37 o 
   5   0   7      760.68      661.95     31.35 o 
   6   0   7      494.28      485.64     29.28 o 
   7   0   7        7.34       25.00     16.63 o 
 -10   1   7       55.55       76.63      7.18 o 
  -9   1   7      104.50      102.60      8.03 o 
  -8   1   7       45.92       35.90      6.21 o 
  -7   1   7      372.24      374.44     20.97 o 
  -6   1   7      522.20      508.98     23.32 o 
  -5   1   7      625.90      572.04     24.06 o 
  -4   1   7      125.28      122.07      7.74 o 
  -3   1   7       16.26       21.52      4.57 o 
  -2   1   7      658.18      588.92     21.63 o 
  -1   1   7       25.71       30.88      4.77 o 
   0   1   7     3853.22     3873.98     68.31 o 
   1   1   7      746.44      728.59     25.66 o 
   2   1   7      229.95      229.91     14.94 o 
   3   1   7       34.73       35.45      6.64 o 
   4   1   7      504.83      461.88     28.22 o 
   5   1   7       62.86       55.97      8.03 o 
   6   1   7      185.28      194.65     13.77 o 
 -10   2   7      118.89      140.43      9.09 o 
  -9   2   7       29.15        4.12     14.65 o 
  -8   2   7       11.16        4.70     13.19 o 
  -7   2   7       13.86       18.57      5.54 o 
  -6   2   7      704.37      703.20     27.86 o 
  -5   2   7      315.60      296.42     18.86 o 
  -4   2   7       53.90       55.84      5.92 o 
  -3   2   7      378.70      364.59     18.50 o 
  -2   2   7     1574.08     1542.88     33.76 o 
  -1   2   7     3686.56     3425.70     49.53 o 
   0   2   7       62.18       59.40      5.94 o 
   1   2   7     1415.62     1276.48     34.39 o 
   2   2   7      443.37      475.99     23.38 o 
   3   2   7      158.71      159.00     13.10 o 
   4   2   7       55.76       26.62     19.96 o 
   5   2   7     1220.99     1112.19     38.51 o 
   6   2   7      332.14      302.27     21.83 o 
  -9   3   7       36.34       40.46      7.02 o 
  -8   3   7       26.66        3.89     13.59 o 
  -7   3   7     1007.25      978.42     34.86 o 
  -6   3   7      246.62      264.75     15.39 o 
  -5   3   7      964.07      974.21     30.16 o 
  -4   3   7      313.85      291.49     19.40 o 
  -3   3   7     1419.69     1233.81     33.29 o 
  -2   3   7     1131.94     1058.27     30.20 o 
  -1   3   7      851.78      807.51     26.08 o 
   0   3   7     3513.98     3302.97     36.92 o 
   1   3   7      823.39      820.59     29.37 o 
   2   3   7      320.96      308.57     18.21 o 
   3   3   7      194.63      188.30     12.47 o 
   4   3   7      162.53      156.43     10.65 o 
   5   3   7       20.05       23.54      7.49 o 
  -9   4   7       50.47       54.62      7.09 o 
  -8   4   7      534.22      563.22     27.95 o 
  -7   4   7        4.68       -1.04      5.92 o 
  -6   4   7     1250.48     1277.49     37.72 o 
  -5   4   7      271.39      266.28     15.96 o 
  -4   4   7      334.06      315.75     20.64 o 
  -3   4   7      229.88      217.96     14.40 o 
  -2   4   7      743.98      692.33     25.97 o 
  -1   4   7      762.66      769.55     27.32 o 
   0   4   7       66.75       74.04      9.61 o 
   1   4   7      585.02      566.96     25.63 o 
   2   4   7      198.96      211.96     12.58 o 
   3   4   7       46.35       42.47      7.13 o 
   4   4   7      135.84      129.95     12.22 o 
  -8   5   7      137.21      131.95      9.00 o 
  -7   5   7      321.25      350.72     22.93 o 
  -6   5   7        1.19       -4.68     12.20 o 
  -5   5   7      369.16      418.01     22.82 o 
  -4   5   7      203.59      260.43     13.89 o 
  -3   5   7       92.34       97.56      8.39 o 
  -2   5   7       47.71       45.35      6.14 o 
  -1   5   7     1260.71     1134.32     34.75 o 
   0   5   7      436.30      407.58     19.16 o 
   1   5   7       96.05      102.35      8.30 o 
   2   5   7      126.06      110.12      8.42 o 
   3   5   7      447.36      482.56     27.43 o 
   4   5   7      678.06      647.05     35.83 o 
  -8   6   7       63.16       83.97      7.81 o 
  -7   6   7       16.03       11.73     13.01 o 
  -6   6   7      264.26      309.76     17.49 o 
  -5   6   7       43.62        3.89     14.40 o 
  -4   6   7        7.82        3.08     11.39 o 
  -3   6   7      296.38      261.69     16.54 o 
  -2   6   7     1139.87     1032.28     34.55 o 
  -1   6   7       84.03       85.90      6.46 o 
   0   6   7      197.51      204.69      8.55 o 
   1   6   7      256.61      232.68     18.50 o 
   2   6   7       86.61       91.84      9.25 o 
  -6   7   7       89.00       82.64      7.88 o 
  -5   7   7      363.57      365.98     24.35 o 
  -4   7   7        8.20      -15.82     16.05 o 
  -3   7   7      967.12      911.98     36.39 o 
  -2   7   7       81.33       79.15      7.70 o 
  -1   7   7      294.51      342.10     22.75 o 
   0   7   7      103.59       91.70      8.71 o 
   1   7   7      119.47      126.19      9.74 o 
  -4   8   7      136.49      139.11     13.62 o 
  -3   8   7       69.66       77.53      8.46 o 
  -2   8   7      520.52      518.52     29.35 o 
  -3  -9   8       97.86       95.31      9.34 o 
  -2  -9   8       63.42       72.62      8.60 o 
  -1  -9   8      458.62      508.13     30.16 o 
   0  -9   8       45.55       40.21      5.33 o 
   1  -9   8      120.59      111.42      8.39 o 
   2  -9   8        2.02       -3.26     14.00 o 
   3  -9   8      245.12      234.35     18.00 o 
  -5  -8   8       49.66       51.42      8.93 o 
  -4  -8   8       53.06       55.03      8.57 o 
  -3  -8   8      158.32      164.13     10.74 o 
  -2  -8   8      439.08      417.32     26.47 o 
  -1  -8   8        4.40        3.89     12.96 o 
   0  -8   8      157.46      173.94      9.01 o 
   1  -8   8       12.88        6.08      6.84 o 
   2  -8   8      364.01      397.98     21.00 o 
   3  -8   8        0.16       -6.01      6.80 o 
   4  -8   8      250.57      252.89     12.81 o 
  -6  -7   8      185.68      186.10     10.96 o 
  -5  -7   8        6.07        1.15     13.93 o 
  -4  -7   8      119.63      149.98     10.49 o 
  -3  -7   8       15.78       18.86     15.39 o 
  -2  -7   8      123.58      131.52      9.14 o 
  -1  -7   8      106.32      113.29      7.45 o 
   0  -7   8       46.60       51.73      4.58 o 
   1  -7   8       27.66       23.23      6.68 o 
   2  -7   8      329.41      372.67     23.43 o 
   3  -7   8      204.60      180.81     12.94 o 
   4  -7   8       77.43       77.91      8.28 o 
   5  -7   8      172.41      218.64     16.43 o 
  -7  -6   8      350.04      391.53     23.45 o 
  -6  -6   8      181.54      162.22     16.61 o 
  -5  -6   8       28.15       11.64     14.45 o 
  -4  -6   8        1.94        1.01     14.61 o 
  -3  -6   8       92.73      104.29      8.17 o 
  -2  -6   8      175.98      152.47     13.19 o 
  -1  -6   8       95.97       96.66      7.31 o 
   0  -6   8      139.34      136.62      5.91 o 
   1  -6   8      261.89      242.41     16.18 o 
   2  -6   8        3.19       19.11     12.69 o 
   3  -6   8      219.97      175.63     13.32 o 
   4  -6   8      413.70      399.25     20.91 o 
   5  -6   8       11.54      -15.53     15.53 o 
  -7  -5   8       54.28       48.68      7.70 o 
  -6  -5   8        1.05      -10.74     13.12 o 
  -5  -5   8        1.20       10.83     12.69 o 
  -4  -5   8      120.51      124.79      9.83 o 
  -3  -5   8       73.59       82.53      7.09 o 
  -2  -5   8        2.61       -2.32     11.55 o 
  -1  -5   8       10.23       11.39     13.10 o 
   0  -5   8      267.79      267.02     22.70 o 
   1  -5   8      161.35      158.01     11.16 o 
   2  -5   8     1303.54     1288.07     36.53 o 
   3  -5   8      359.72      377.64     18.63 o 
   4  -5   8      508.16      459.13     29.32 o 
   5  -5   8      471.59      569.77     29.41 o 
   6  -5   8       57.10       56.51      8.01 o 
  -8  -4   8       14.03       24.22      6.77 o 
  -7  -4   8       46.51       53.11      6.86 o 
  -6  -4   8        0.96      -12.38     12.38 o 
  -5  -4   8      459.00      456.79     24.10 o 
  -4  -4   8      116.41       95.94      8.12 o 
  -3  -4   8      973.79      972.66     30.94 o 
  -2  -4   8      218.17      213.40     13.55 o 
  -1  -4   8      395.34      456.48     20.66 o 
   0  -4   8       37.92       35.02     15.08 o 
   1  -4   8      459.23      460.84     22.66 o 
   2  -4   8      170.12      179.21     14.16 o 
   3  -4   8      213.88      221.61     15.80 o 
   4  -4   8      571.79      526.00     31.17 o 
   5  -4   8       13.98      -15.82     15.82 o 
   6  -4   8       16.45        0.00     16.27 o 
  -8  -3   8      274.95      273.87     19.31 o 
  -7  -3   8        7.09        0.95     11.50 o 
  -6  -3   8       26.71       10.65     13.03 o 
  -5  -3   8      917.61      993.99     32.30 o 
  -4  -3   8      479.79      390.18     23.16 o 
  -3  -3   8       37.85       40.60      5.76 o 
  -2  -3   8      259.17      283.61     17.42 o 
  -1  -3   8       16.99       17.91      5.00 o 
   0  -3   8      242.25      245.79     14.00 o 
   1  -3   8      295.79      286.27     15.53 o 
   2  -3   8      303.65      355.74     21.02 o 
   3  -3   8      404.50      355.36     23.27 o 
   4  -3   8       72.38       74.02      8.35 o 
   5  -3   8       34.58       26.62      7.09 o 
   6  -3   8      141.37      156.86     11.39 o 
  -9  -2   8      161.13      181.78     14.45 o 
  -8  -2   8       12.36       26.85      6.10 o 
  -7  -2   8        3.07        8.30     11.41 o 
  -6  -2   8      134.43      149.50      9.77 o 
  -5  -2   8        9.47        5.36      5.60 o 
  -4  -2   8      525.91      451.48     24.22 o 
  -3  -2   8      403.42      394.61     20.16 o 
  -2  -2   8        1.12        3.56      4.61 o 
  -1  -2   8       68.11       61.26      5.76 o 
   0  -2   8      831.50      788.51     18.57 o 
   1  -2   8      450.18      484.52     22.24 o 
   2  -2   8       15.14        2.25     12.18 o 
   3  -2   8      362.04      319.49     21.74 o 
   4  -2   8       69.34       58.60      7.72 o 
   5  -2   8        1.52        3.94     12.87 o 
   6  -2   8       56.74       69.90      7.56 o 
  -9  -1   8      481.73      558.52     31.62 o 
  -8  -1   8      194.45      198.86     15.48 o 
  -7  -1   8       27.40       36.37      5.58 o 
  -6  -1   8        2.90       10.92     11.30 o 
  -5  -1   8      642.54      599.66     26.13 o 
  -4  -1   8      232.49      194.92     14.79 o 
  -3  -1   8       80.33       78.27      5.87 o 
  -2  -1   8      161.36      174.37     11.07 o 
  -1  -1   8       49.30       43.19      5.09 o 
   0  -1   8       17.01        1.62     11.76 o 
   1  -1   8      609.02      595.85     24.64 o 
   2  -1   8      587.18      630.51     25.27 o 
   3  -1   8       49.70       19.53     15.69 o 
   4  -1   8        2.68       19.35     13.93 o 
   5  -1   8      148.01      159.38     12.13 o 
   6  -1   8      268.08      291.02     20.14 o 
  -9   0   8      101.52       99.50      8.21 o 
  -8   0   8       30.77       32.03      6.19 o 
  -7   0   8       38.13       40.08      6.44 o 
  -6   0   8       39.98       39.45      6.14 o 
  -5   0   8      586.49      638.34     25.36 o 
  -4   0   8      632.62      533.40     25.68 o 
  -3   0   8      237.95      206.13     13.01 o 
  -2   0   8       25.58       25.52      4.64 o 
  -1   0   8      417.11      387.83     19.20 o 
   0   0   8     1549.63     1509.43     56.27 o 
   1   0   8      296.34      306.03     19.83 o 
   2   0   8       27.39       14.81     13.26 o 
   3   0   8      144.67      132.13      9.50 o 
   4   0   8      168.36      157.06      9.90 o 
   5   0   8      108.80       89.14      8.62 o 
   6   0   8      130.41      117.93      9.41 o 
  -9   1   8       13.36        7.58     13.30 o 
  -8   1   8      114.20      119.14      9.72 o 
  -7   1   8        8.44       17.33      5.54 o 
  -6   1   8      722.75      790.61     30.16 o 
  -5   1   8      611.09      627.31     25.50 o 
  -4   1   8      154.87      168.43      9.68 o 
  -3   1   8      237.34      219.25     13.68 o 
  -2   1   8        0.08       -9.95      9.95 o 
  -1   1   8      175.42      167.89     10.31 o 
   0   1   8       43.99       52.24      5.31 o 
   1   1   8     1081.58     1102.58     32.88 o 
   2   1   8      164.08      152.72      8.60 o 
   3   1   8       33.60        3.56     15.19 o 
   4   1   8       46.39       65.40      8.64 o 
   5   1   8     1008.25      962.42     37.29 o 
  -9   2   8       16.43       13.19     13.46 o 
  -8   2   8       43.49       23.29     15.46 o 
  -7   2   8      363.80      397.49     23.34 o 
  -6   2   8      126.43      136.09     12.45 o 
  -5   2   8      899.67      931.20     31.33 o 
  -4   2   8     2106.27     1918.74     45.30 o 
  -3   2   8       25.91       27.21      5.76 o 
  -2   2   8      194.89      155.49     12.63 o 
  -1   2   8      231.08      219.45     13.55 o 
   0   2   8     1572.54     1602.16     28.75 o 
   1   2   8        2.43       12.92     13.64 o 
   2   2   8      221.04      206.49     13.82 o 
   3   2   8       41.18       48.61      7.22 o 
   4   2   8      940.89      912.30     39.00 o 
   5   2   8      373.31      309.67     21.83 o 
  -9   3   8        0.05      -15.21     15.21 o 
  -8   3   8      194.55      221.14     12.76 o 
  -7   3   8        2.95        0.97     11.86 o 
  -6   3   8     1804.13     1954.16     47.60 o 
  -5   3   8     1051.72     1073.66     35.40 o 
  -4   3   8       82.55       79.71      7.20 o 
  -3   3   8     1260.60     1196.25     34.28 o 
  -2   3   8       75.26       81.96      6.14 o 
  -1   3   8      218.53      207.21     13.71 o 
   0   3   8        0.73        7.06      8.24 o 
   1   3   8      144.58      147.66      8.42 o 
   2   3   8      206.62      190.04     13.98 o 
   3   3   8       92.65       95.87      8.30 o 
   4   3   8      680.56      657.36     35.58 o 
  -8   4   8        6.60        5.45     13.84 o 
  -7   4   8      291.37      328.40     22.48 o 
  -6   4   8       12.72       -3.83     12.27 o 
  -5   4   8      365.81      361.86     23.02 o 
  -4   4   8      236.51      190.80     16.25 o 
  -3   4   8        1.95       14.94     11.75 o 
  -2   4   8        0.90        9.34      9.72 o 
  -1   4   8      180.17      152.38     11.48 o 
   0   4   8       76.22       76.28      4.95 o 
   1   4   8       64.14       54.49      7.54 o 
   2   4   8       33.64       16.79      7.49 o 
   3   4   8       65.98       53.07      8.19 o 
  -8   5   8        1.47        6.91     14.09 o 
  -7   5   8       43.67       34.41      7.16 o 
  -6   5   8      343.56      387.09     24.82 o 
  -5   5   8      136.85      139.13     14.13 o 
  -4   5   8      169.77      175.65     10.71 o 
  -3   5   8        7.03        0.00     13.03 o 
  -2   5   8      549.29      538.26     26.22 o 
  -1   5   8        0.57        0.00     11.30 o 
   0   5   8     1059.22     1029.17     48.89 o 
   1   5   8      523.26      462.42     27.97 o 
   2   5   8       11.82       -2.16     15.55 o 
  -6   6   8       18.19        7.72     12.99 o 
  -5   6   8      247.98      283.50     18.34 o 
  -4   6   8       80.42       65.99      7.76 o 
  -3   6   8      292.13      258.09     18.41 o 
  -2   6   8        1.73       -4.05     12.00 o 
  -1   6   8      556.58      548.73     27.16 o 
   0   6   8      137.60      132.05     16.58 o 
   1   6   8       59.75       67.54      8.37 o 
  -4   7   8      122.96      142.62      9.61 o 
  -3   7   8       41.06       49.58      6.82 o 
  -2   7   8      417.37      431.83     26.38 o 
  -3  -8   9        4.65       -1.10     14.27 o 
  -2  -8   9      178.71      204.30     13.55 o 
  -1  -8   9      753.77      726.09     33.53 o 
   0  -8   9        0.48       -6.70     11.12 o 
   1  -8   9      284.85      348.36     23.23 o 
   2  -8   9       38.04       40.24      7.40 o 
  -5  -7   9       14.03       14.52      7.43 o 
  -4  -7   9       23.00       16.41      7.90 o 
  -3  -7   9      304.53      326.87     19.29 o 
  -2  -7   9      243.25      235.88     18.00 o 
  -1  -7   9      240.00      283.84     15.89 o 
   0  -7   9      320.59      366.63     15.44 o 
   1  -7   9        0.25        0.00     13.05 o 
   2  -7   9       51.81       49.42      7.56 o 
   3  -7   9       45.54       19.85     16.20 o 
   4  -7   9      176.62      173.09     11.03 o 
  -6  -6   9        1.17        5.56     13.30 o 
  -5  -6   9        7.19       12.49     11.41 o 
  -4  -6   9       13.79       -7.63     15.98 o 
  -3  -6   9      175.11      174.78     13.41 o 
  -2  -6   9      363.02      386.51     22.78 o 
  -1  -6   9       43.28       38.96      6.91 o 
   0  -6   9      246.58      267.96     11.78 o 
   1  -6   9       75.41       81.04      7.40 o 
   2  -6   9      117.94      126.77      9.72 o 
   3  -6   9      240.33      217.99     12.63 o 
   4  -6   9      128.90      111.65      9.86 o 
  -7  -5   9       55.43       62.32      8.17 o 
  -6  -5   9        1.49       -1.06     14.47 o 
  -5  -5   9        3.10        5.87     12.90 o 
  -4  -5   9      607.32      664.94     32.68 o 
  -3  -5   9      934.08      947.32     34.03 o 
  -2  -5   9       31.06       48.77      6.30 o 
  -1  -5   9      785.12      774.39     29.57 o 
   0  -5   9       38.72       43.01      4.82 o 
   1  -5   9      510.16      540.17     26.85 o 
   2  -5   9      285.01      245.92     16.81 o 
   3  -5   9      163.25      149.10      8.98 o 
   4  -5   9      432.64      410.72     23.88 o 
   5  -5   9        1.81      -15.26     15.26 o 
  -7  -4   9        2.44      -13.93     15.48 o 
  -6  -4   9      124.54      124.79      8.62 o 
  -5  -4   9      159.63      177.21     11.73 o 
  -4  -4   9      931.50      864.75     34.39 o 
  -3  -4   9       13.59       24.49      6.17 o 
  -2  -4   9      369.23      397.08     22.06 o 
  -1  -4   9     1078.35     1043.51     33.11 o 
   0  -4   9      667.39      689.72     20.02 o 
   1  -4   9      212.60      239.14     11.95 o 
   2  -4   9      148.32      173.56     11.34 o 
   3  -4   9      371.83      333.33     20.01 o 
   4  -4   9      103.72      102.71      9.07 o 
   5  -4   9      105.44      151.37     12.60 o 
  -8  -3   9      141.75      173.27     10.08 o 
  -7  -3   9      172.00      174.21     11.59 o 
  -6  -3   9        1.27       -5.78     12.51 o 
  -5  -3   9       53.71       55.90      6.59 o 
  -4  -3   9      251.47      249.11     11.55 o 
  -3  -3   9      559.34      546.43     26.08 o 
  -2  -3   9      298.02      264.82     15.91 o 
  -1  -3   9      934.90      920.58     29.62 o 
   0  -3   9      292.75      307.47     12.65 o 
   1  -3   9       30.20       39.92      6.66 o 
   2  -3   9        4.25        4.34     13.73 o 
   3  -3   9      521.58      530.77     27.86 o 
   4  -3   9        3.44        5.04      7.54 o 
   5  -3   9       35.39       35.69      7.25 o 
  -8  -2   9      247.50      304.72     19.06 o 
  -7  -2   9       22.01        9.00     13.75 o 
  -6  -2   9       15.50        1.87     11.34 o 
  -5  -2   9      449.76      516.27     24.37 o 
  -4  -2   9      221.06      214.54     12.11 o 
  -3  -2   9      212.21      185.69     14.63 o 
  -2  -2   9      584.81      608.30     25.48 o 
  -1  -2   9       18.70        7.85      5.51 o 
   0  -2   9      159.62      161.78      7.54 o 
   1  -2   9       99.32       95.20      7.56 o 
   2  -2   9      239.85      301.01     17.87 o 
   3  -2   9        9.00        4.77     13.19 o 
   4  -2   9        6.84      -12.45     13.91 o 
   5  -2   9       31.47       12.06     16.29 o 
  -8  -1   9      242.63      291.08     19.53 o 
  -7  -1   9       46.35       40.89      6.50 o 
  -6  -1   9       36.79       35.15      6.05 o 
  -5  -1   9       46.74       55.99      6.37 o 
  -4  -1   9      878.42      776.28     30.61 o 
  -3  -1   9      524.80      533.78     24.55 o 
  -2  -1   9       10.27       16.05     10.83 o 
  -1  -1   9       20.05       23.56      5.40 o 
   0  -1   9      229.93      233.50     10.58 o 
   1  -1   9       38.07       43.46      6.98 o 
   2  -1   9       60.02       47.17      7.38 o 
   3  -1   9      300.07      340.37     19.06 o 
   4  -1   9        0.98       14.92     15.44 o 
   5  -1   9      104.86      115.88      9.02 o 
  -8   0   9       86.63      102.26      8.10 o 
  -7   0   9       19.59       17.19      6.23 o 
  -6   0   9       11.68       24.28      5.67 o 
  -5   0   9      241.62      262.91     15.75 o 
  -4   0   9       45.56       32.43      6.68 o 
  -3   0   9      539.09      527.91     24.13 o 
  -2   0   9      284.91      294.62     19.11 o 
  -1   0   9        3.58       16.18      5.00 o 
   0   0   9        7.99       10.78      5.44 o 
   1   0   9     1023.05     1045.82     33.31 o 
   2   0   9     1129.10     1041.84     36.48 o 
   3   0   9        1.90      -14.49     14.49 o 
   4   0   9      258.84      256.13     18.27 o 
   5   0   9      112.54       99.65      9.00 o 
  -8   1   9      422.57      461.74     27.55 o 
  -7   1   9       43.84       44.27      6.86 o 
  -6   1   9        1.58       12.22     10.08 o 
  -5   1   9      272.49      268.74     17.71 o 
  -4   1   9      359.15      332.92     19.22 o 
  -3   1   9      315.96      309.27     16.56 o 
  -2   1   9        1.97       12.02      9.70 o 
  -1   1   9       40.52       32.79      5.92 o 
   0   1   9     1369.60     1392.09     26.83 o 
   1   1   9        6.34        3.49     15.55 o 
   2   1   9      560.96      559.10     27.68 o 
   3   1   9      538.63      435.55     28.11 o 
   4   1   9      114.85      105.96     10.10 o 
  -8   2   9       36.05       43.82      7.07 o 
  -7   2   9      147.09      165.26     15.53 o 
  -6   2   9      112.28      140.05      8.26 o 
  -5   2   9      215.43      252.78     16.05 o 
  -4   2   9        4.97        5.87     12.22 o 
  -3   2   9      419.51      409.76     23.63 o 
  -2   2   9        0.08       -4.21     10.92 o 
  -1   2   9        9.38       -1.71     11.75 o 
   0   2   9      971.74      884.13     22.80 o 
   1   2   9      618.11      578.10     28.13 o 
   2   2   9      128.01      116.62      8.78 o 
   3   2   9      203.71      197.60     12.47 o 
   4   2   9       24.45       15.39     19.87 o 
  -8   3   9      418.74      436.40     27.59 o 
  -7   3   9       33.44       51.04      6.73 o 
  -6   3   9      201.74      234.24     18.14 o 
  -5   3   9       34.26       25.09      6.01 o 
  -4   3   9      451.93      434.13     26.62 o 
  -3   3   9      210.78      208.58     13.19 o 
  -2   3   9       26.25       20.21      5.56 o 
  -1   3   9      112.41      103.84      7.52 o 
   0   3   9       12.37        9.15      8.99 o 
   1   3   9      255.37      224.00     18.18 o 
   2   3   9      593.26      548.25     28.85 o 
   3   3   9       56.47       52.03      8.62 o 
  -7   4   9        5.50        1.10     12.74 o 
  -6   4   9       53.66       71.45      7.07 o 
  -5   4   9        0.70       -5.02     11.59 o 
  -4   4   9       97.22      106.92      7.94 o 
  -3   4   9        5.91       11.84     11.07 o 
  -2   4   9      133.07      124.07      8.21 o 
  -1   4   9      100.82       71.75      8.84 o 
   0   4   9     1220.50     1168.25     27.12 o 
   1   4   9      471.27      409.98     27.86 o 
   2   4   9       17.70        9.99     15.98 o 
  -6   5   9       86.15       85.97      8.06 o 
  -5   5   9      312.79      324.77     22.55 o 
  -4   5   9       17.83       14.31      6.55 o 
  -3   5   9       12.69       17.04     13.71 o 
  -2   5   9       23.09        5.18     13.12 o 
  -1   5   9      309.74      315.37     18.36 o 
   0   5   9       26.38       37.66      5.56 o 
  -4   6   9      115.83      115.16     10.51 o 
  -3   6   9      156.92      139.13      9.83 o 
  -2   6   9      456.93      463.72     26.35 o 
  -3  -7  10       26.00       17.71     15.48 o 
  -2  -7  10      149.98      157.65     11.34 o 
  -1  -7  10       90.38      104.20      8.12 o 
   0  -7  10       15.60       19.34     10.31 o 
   1  -7  10      101.47      128.33     10.28 o 
   2  -7  10        4.26        7.85     13.50 o 
  -5  -6  10       75.55       70.76      8.21 o 
  -4  -6  10       64.73       47.15      8.84 o 
  -3  -6  10      254.00      251.18     15.51 o 
  -2  -6  10        8.46       -1.01     13.71 o 
  -1  -6  10      191.79      210.58     14.76 o 
   0  -6  10       91.29       97.10      6.28 o 
   1  -6  10      128.00      119.26      8.78 o 
   2  -6  10      124.26      138.05      8.73 o 
   3  -6  10       52.41       46.02      8.17 o 
  -6  -5  10      130.70      140.66      9.32 o 
  -5  -5  10       18.79        5.33     15.62 o 
  -4  -5  10      412.83      491.18     29.46 o 
  -3  -5  10       19.23       20.30      6.46 o 
  -2  -5  10      375.00      412.21     25.61 o 
  -1  -5  10      620.73      623.33     28.72 o 
   0  -5  10      181.72      202.89      8.74 o 
   1  -5  10      326.45      375.43     25.36 o 
   2  -5  10       41.75       41.03      7.47 o 
   3  -5  10      200.97      168.16     11.34 o 
  -6  -4  10       31.38       31.35      7.56 o 
  -5  -4  10      283.48      298.31     18.14 o 
  -4  -4  10      116.07      105.62      8.75 o 
  -3  -4  10      476.14      490.30     26.62 o 
  -2  -4  10      312.99      274.30     16.70 o 
  -1  -4  10     1050.38     1041.41     35.00 o 
   0  -4  10        0.16       -3.13      9.08 o 
   1  -4  10      261.96      259.06     17.06 o 
   2  -4  10        2.27       11.95     13.37 o 
   3  -4  10      310.58      292.10     21.43 o 
   4  -4  10      178.25      175.07     12.06 o 
  -7  -3  10       20.56       29.21      6.91 o 
  -6  -3  10      180.13      202.30     14.92 o 
  -5  -3  10       62.33       55.45      7.00 o 
  -4  -3  10       36.12       22.15     15.82 o 
  -3  -3  10      216.63      258.36     16.07 o 
  -2  -3  10      524.60      529.89     26.67 o 
  -1  -3  10      142.73      132.42      9.68 o 
   0  -3  10        8.22       19.12      4.20 o 
   1  -3  10       79.94       78.86      7.22 o 
   2  -3  10      245.40      260.30     17.80 o 
   3  -3  10       15.87        3.22     14.56 o 
   4  -3  10      358.35      330.02     23.32 o 
  -7  -2  10      307.09      374.31     25.88 o 
  -6  -2  10        2.42      -12.90     12.90 o 
  -5  -2  10       16.30       22.01      5.81 o 
  -4  -2  10      148.93      142.21     10.67 o 
  -3  -2  10      141.61      113.31     10.35 o 
  -2  -2  10        0.62       -2.61     12.00 o 
  -1  -2  10      147.49      171.06     11.37 o 
   0  -2  10       16.24       21.26      6.64 o 
   1  -2  10       11.35       -2.79     13.98 o 
   2  -2  10      163.03      160.24      9.43 o 
   3  -2  10      635.57      687.90     31.37 o 
   4  -2  10       58.57       74.45      9.18 o 
  -7  -1  10      128.95      157.90     10.33 o 
  -6  -1  10       53.68       52.46      7.11 o 
  -5  -1  10      137.48      156.75     11.23 o 
  -4  -1  10       56.58       57.77      6.82 o 
  -3  -1  10      703.41      735.27     30.29 o 
  -2  -1  10      491.11      528.45     25.66 o 
  -1  -1  10        0.76        3.53     11.34 o 
   0  -1  10       10.23        3.94      5.99 o 
   1  -1  10      409.17      380.43     24.62 o 
   2  -1  10      592.21      580.71     29.95 o 
   3  -1  10        5.24       -2.18     15.73 o 
  -7   0  10       46.52       40.55      7.11 o 
  -6   0  10       73.65       75.62      7.56 o 
  -5   0  10      321.44      315.89     18.54 o 
  -4   0  10      309.36      332.49     20.61 o 
  -3   0  10      137.81      150.34      8.75 o 
  -2   0  10      317.58      321.78     17.78 o 
  -1   0  10      625.09      659.70     27.23 o 
   0   0  10      120.45      119.56      6.47 o 
   1   0  10       38.62       38.21      7.27 o 
   2   0  10      308.50      293.83     19.20 o 
   3   0  10      549.35      498.11     30.63 o 
  -7   1  10      131.48      150.74      8.96 o 
  -6   1  10        0.26       -7.29     11.64 o 
  -5   1  10        1.41       -6.84     12.42 o 
  -4   1  10       40.73       38.46      7.31 o 
  -3   1  10     1528.44     1421.87     42.00 o 
  -2   1  10      335.62      368.53     21.52 o 
  -1   1  10      135.38      156.73     11.93 o 
   0   1  10       41.15       44.46      4.70 o 
   1   1  10      239.71      235.59     17.22 o 
   2   1  10       82.05       75.84      8.19 o 
   3   1  10       91.71       88.04      9.36 o 
  -7   2  10       23.77       15.60     12.90 o 
  -6   2  10        8.66        9.65     12.18 o 
  -5   2  10      241.08      276.97     18.50 o 
  -4   2  10      436.56      428.48     26.26 o 
  -3   2  10       21.43       13.82     13.32 o 
  -2   2  10      339.58      356.15     22.57 o 
  -1   2  10       18.55       11.21      5.92 o 
   0   2  10       63.56       70.68      5.03 o 
   1   2  10        2.18        3.13     13.39 o 
   2   2  10      409.13      395.24     22.42 o 
  -6   3  10        8.32        7.18      6.21 o 
  -5   3  10       11.28       -8.46     13.12 o 
  -4   3  10      328.85      358.35     21.31 o 
  -3   3  10      234.79      252.20     14.85 o 
  -2   3  10       44.78       62.27      6.48 o 
  -1   3  10       77.93       64.52      6.84 o 
   0   3  10      118.12      112.99      8.01 o 
   1   3  10      281.11      295.72     17.37 o 
  -5   4  10      496.19      563.06     30.07 o 
  -4   4  10       58.79       45.39      7.36 o 
  -3   4  10       86.05       72.33      8.35 o 
  -2   4  10       62.16       52.03      6.93 o 
  -1   4  10       91.51      100.44      7.13 o 
   0   4  10       17.54        8.83     10.64 o 
  -3  -6  11        3.43      -14.85     14.85 o 
  -2  -6  11      110.64      145.88     10.71 o 
  -1  -6  11       85.19      101.12      8.46 o 
   0  -6  11      147.09      170.30      9.36 o 
  -4  -5  11       16.52        7.40     15.98 o 
  -3  -5  11      171.89      189.97     12.45 o 
  -2  -5  11       57.04       50.46      7.16 o 
  -1  -5  11      374.64      432.62     25.18 o 
   0  -5  11      212.58      237.86     11.85 o 
   1  -5  11      126.01      131.61      9.50 o 
  -5  -4  11        1.45       -7.83     13.37 o 
  -4  -4  11       11.30       15.30      7.13 o 
  -3  -4  11      150.51      141.54      9.65 o 
  -2  -4  11      339.17      362.70     24.19 o 
  -1  -4  11        0.55       -3.08     12.94 o 
   0  -4  11      517.94      561.41     20.90 o 
   1  -4  11       45.46       62.74      8.10 o 
   2  -4  11        7.49        5.58     15.44 o 
  -6  -3  11        3.63       12.74     13.55 o 
  -5  -3  11        4.52        4.34     14.49 o 
  -4  -3  11       95.16       87.73      8.64 o 
  -3  -3  11       19.27       34.48      6.50 o 
  -2  -3  11      141.20      151.15     10.35 o 
  -1  -3  11      513.82      498.54     27.16 o 
   0  -3  11        2.28        4.34     11.31 o 
   1  -3  11       44.87       50.07      7.56 o 
   2  -3  11       13.53       12.15     14.54 o 
  -6  -2  11      129.62      154.86      8.96 o 
  -5  -2  11       41.41       40.58      6.57 o 
  -4  -2  11        4.88       11.57     13.50 o 
  -3  -2  11      398.86      422.22     24.91 o 
  -2  -2  11      275.12      275.02     17.87 o 
  -1  -2  11      167.69      173.54     12.27 o 
   0  -2  11      531.73      602.35     21.03 o 
   1  -2  11        2.89        2.12     14.00 o 
   2  -2  11      174.88      153.78     12.24 o 
  -6  -1  11      180.49      225.05     12.18 o 
  -5  -1  11       21.25       31.42      6.14 o 
  -4  -1  11      150.12      144.30     11.95 o 
  -3  -1  11        0.40        0.00      5.63 o 
  -2  -1  11      761.39      715.27     32.07 o 
  -1  -1  11      854.30      947.61     34.16 o 
   0  -1  11       21.03       19.11      4.85 o 
   1  -1  11      212.88      207.48     18.95 o 
   2  -1  11       12.74       23.47     16.77 o 
  -6   0  11       22.41       28.24      6.71 o 
  -5   0  11       16.39       22.15      5.94 o 
  -4   0  11        9.35        9.34     12.90 o 
  -3   0  11      506.85      520.32     29.30 o 
  -2   0  11      321.32      338.05     17.94 o 
  -1   0  11       89.74      120.07      7.90 o 
   0   0  11      243.94      247.53     26.88 o 
   1   0  11       38.54       46.72      8.10 o 
  -6   1  11      247.86      267.63     19.67 o 
  -5   1  11        0.14      -12.83     12.83 o 
  -4   1  11      296.19      297.66     18.84 o 
  -3   1  11        1.69        8.57     11.84 o 
  -2   1  11      419.26      459.49     26.26 o 
  -1   1  11      121.24      127.76      7.90 o 
   0   1  11      111.53      118.16      6.20 o 
   1   1  11        7.34       18.00     14.25 o 
  -5   2  11       97.02       95.94      8.91 o 
  -4   2  11      116.29      116.15      9.14 o 
  -3   2  11      613.52      670.07     31.96 o 
  -2   2  11       37.50        8.64     14.07 o 
  -1   2  11      196.78      189.65     12.06 o 
   0   2  11        5.01       -3.55     12.46 o 
  -3   3  11       29.80       19.44      7.40 o 
   0  -6  12        6.67        9.25     12.33 o 
  -3  -3  12        1.52       -1.15     13.37 o 
  -2  -3  12       39.52       24.49      7.04 o 
  -3  -2  12       32.17       25.39      6.77 o 
  -2  -2  12      165.34      185.80     11.30 o 
  -1  -2  12      302.92      355.79     23.99 o 
  -3  -1  12      128.36      128.80      9.00 o 
  -2  -1  12      112.64      118.22      8.06 o 
                                                 
